# Supplementary material for: A Cluster of Peronospora parasitica 13-like (NBS-LRR) Genes Is Associated with Powdery Mildew (Erysiphe polygoni) Resistance in Mungbean (Vigna radiata)
Source: Plants (Basel). 2024 Apr 29;13(9):1230. doi: 10.3390/plants13091230 (PMC11085486; doi:10.3390/plants13091230)
Supplement: Supplementary file 1 [file plants-13-01230-s001.zip › Supplementary Table S1.xlsx]

## Sheet: Table S1
Supplementary Table S1. Details of SSR and Indel markers used in this study
Marker name	Marker type	Forward primer	Reverse primer
VrLG6-SSR01	SSR	CCCTCGTCCTTTGCCTCTAG	GCTCAGTAAGGGTTTGGGGT
VrLG6-SSR02	SSR	AAAACCCGATACACATTGTT	GCTAAATTAGGCATAAACTCACT
VrLG6-SSR03	SSR	AGAAGTGGACAGTCGGGAGA	TGTTTGTTATGCTCGTATGAAAA
VrLG6-SSR04	SSR	TCATCTTCAATTTTCAGGTGGTGA	TCAACCAAGAAAAGCTGAGTGA
VrLG6-SSR05	SSR	AGTTGTTGACCTTGTAGTTTT	AGAGAAAACTGCATTGAACT
VrLG6-SSR06	SSR	AGAACATTAGGAACATCTCTCT	TGTCTTTGTGAACTCATTAGGA
VrLG6-SSR07	SSR	TTTGACGTTCTTCTGACAGA	TCACTCTTAAATAGTTGATGGTT
VrLG6-SSR08	SSR	AAGTTAGCAAGTCACGTCTT	ACAACGAGAAAAGACAAGAA
VrLG6-SSR09	SSR	ACCAATGTGAGTTTGAGACA	TTTACGTATCTTCAAATCTGTCT
VrLG6-SSR10	SSR	CAGTTGATTCTGCCTTTTGTGC	CCCTCTCCCTCCTAGCATCA
VrLG6-SSR11	SSR	ACACTTTCTTGCCTTAGGTT	TTCAGTGAGGTACAAAAGAAAA
VrLG6-SSR12	SSR	GTCATTGAAAATCACTTTATATGTCA	AGGGTTGGAAAATGTGTTGA
VrLG6-SSR13	SSR	ACATTAAGCCACAATAAATTTACTCGT	AGTGGGTGGTTGAGTTAATTAAAGA
VrLG6-SSR14	SSR	AGAGGAGAAACAATTTGCTAGA	TCCTACTCAATCTTAACCCC
VrLG6-SSR15	SSR	ACTTTACAAATTTACACTACTGTTT	GCTATCCATCTTCGACCATT
VrLG6-SSR16	SSR	AGAAGGAAGAATAAAATGTTTAATGT	ACGATGTGTATATTTGAGTCCA
VrLG6-SSR17	SSR	ACTCTTTATGCTACCAATTAATAGA	CTGCTAACACATCTTCCTGT
VrLG6-SSR18	SSR	AATAGAGTTTGCCGCTTAGT	ATCAATGGCAATGTCATGTG
VrLG6-SSR19	SSR	TTGCTATCAATTCAACGTATCT	CAAACCAACTACAGAACGTG
VrLG6-SSR20	SSR	TTATATATTTGAATGTTCTGGTAAGTT	TGACATACAAATTCTTTTACATACA
VrLG6-SSR21	SSR	TTTATTTCACGCATGCTAGC	TGGTCATGAATAAAATCTCAATTC
VrLG6-SSR22	SSR	AAAACGGCATGCATTTTCTT	ACCGTGTTCATCTATAGTTGA
VrLG6-SSR23	SSR	TGTAAAACGGCATGCATTTT	CCGTGTTCATCTATAGTTGATT
VrLG6-SSR24	SSR	AGCAATTCTCCACCCAATTA	TGATATTTGGGAATGCTCGT
VrLG6-SSR25	SSR	AAACCATTGCACAAACATTTT	ATTCGATCGGTTGTGACTAG
VrLG6-SSR26	SSR	TCTCATCTAGTTGTAGTTGCT	ACTTTTGTCTACTAAAACCCG
VrLG6-SSR27	SSR	CGGACATTATTTTAAACTGACG	AGATAAAGAACTAACATTAAAGATGT
VrLG6-SSR28	SSR	TGTGATATTAGCCATTATGTTCGGA	TGGGAGCGAGAGACTTAAATCA
VrLG6-SSR29	SSR	TGATTAAGTTGTTATTGGTAAGGA	TGAATAAGGGGACAAAAGTTT
VrLG6-SSR30	SSR	TGTTAAAGTTTATGCTTCATCATGGGA	TCACTTTTCAAGAGTCACTAAGAGAT
VrLG6-SSR31	SSR	TGTGATTTGGTGGTATGTTGATTGT	ACTCTCTCCAAGGTCGTGAA
VrLG6-SSR32	SSR	TTCGAGGAGCTGAAACAAAATTTT	ACCCTCTCCCTCTCTTTATACACT
VrLG6-SSR33	SSR	AGAAGAGTCCAGACAAGCATCT	GGGGAAGTGTTAGGGTGCAT
VrLG6-SSR34	SSR	CAACCACTGCTTAACGATTC	AACAGAGAAATTGAACCGTT
VrLG6-SSR35	SSR	GGTTAGTCCTTTCGGTCCCA	ACCGTGTTCATCTATAGCTGGT
VrLG6-SSR36	SSR	CCATGAGGGTCAGTTTGCAT	TTCATCTTGGGCTTCATTTATCAAAA
VrLG6-SSR37	SSR	TGAAGCCCAAGATGAATTTG	AGTTGACATTGGTTTTGTAGA
VrLG6-SSR38	SSR	ACCTGAGAGAGATTAAAAGCAATGTG	TGTGTGATTGGTCCATGGTGA
VrLG6-SSR39	SSR	ATGTCACACTTCAGGGGCTC	GCTTGTGGTCCATCATGATTTGT
VrLG6-SSR40	SSR	TCGCAATTCCACTCCACTTG	CCGATGTCAAGGATCACAGATGT
VrLG6-SSR41	SSR	ACTCATCCCCTACAACCCTG	GTGAGGACTAAATTGGCTATTAACCT
VrLG6-SSR42	SSR	TTATGGGCTCAGACTGGTGA	AGACTTTCAGCTGCAGGGAA
VrLG6-SSR43	SSR	ATTTTACTGCGGGTGGGTCC	CCACCAAAGGCACATCAAGC
VrLG6-SSR44	SSR	TGCAGATCAAATTTACCATGG	CCTTACGTGCATTATTACAGT
VrLG6-SSR45	SSR	CTCTTAATGTTTGAGATATGATGGA	AAGTGTTTGATGAAGTGGTT
VrLG6-SSR46	SSR	TGTGTGGTCTCTCATGTGCA	ATGACTTCCCAATCCCCGAC
VrLG6-SSR47	SSR	TGGAATTGTGAAGCAGAAGGGA	CCCTGCTGTCAAGAAATATATGCA
VrLG6-SSR48	SSR	TCAGGTGATCATCGCAATAGAGA	AGAAGCTACCACGAGTGCAC
VrLG6-SSR49	SSR	CTTTGGAAGACGACCTAGAG	CCTCTTTTCACCGATCAGAT
VrLG6-SSR50	SSR	CAATTCTGCAACTCTTCTCACGT	AGCAATAATTGATGATCCACACCA
VrLG6-SSR51	SSR	GGCACATCAAATATTTCATACCA	TCACGTAGAAACATATACAACTT
VrLG6-SSR52	SSR	TCTAAACACTTACCCTTGCA	TCACCATCCAAACTCAAACA
VrLG6-SSR53	SSR	CGCAAAATGACAAGGAATCA	TGACAATTCATCCTTTCCATCA
VrLG6-SSR54	SSR	TGAGATGAGAAATTAGAAATCCTT	ATTTGAACACAGAAAGCTCG
VrLG6-SSR55	SSR	TTTGGTTTGATGCTGATGTG	AGTATACACACGTTAACAAATCT
VrLG6-SSR56	SSR	TGTCGTATGATGCATCTTGT	TTGAGTTGGCCCAGTTATAC
VrLG6-SSR57	SSR	GTACGATCGTTGTTGTCCGC	TGGCTTGTTGATTTGCAGCT
VrLG6-SSR58	SSR	AAAATTAACAAAACCATAAACCATT	ACACAGATCCTCTTTTCATCA
VrLG6-SSR59	SSR	GTCGCCCATAAAGACGTCGA	AATCTTTCCATGTCCCTGTTGG
VrLG6-SSR60	SSR	TGTAAATGGATGATAGCACCT	ACTCATGTTATACTGGAATCCA
VrLG6-SSR61	SSR	AAACCTGTTGTGTCTTGTAGCA	TCTTGCTTTTATAACTTCCGCGT
VrLG6-SSR62	SSR	TCGTTTGTGAAATGTGAGGTCA	TCATAAGCTGCCACGTACGC
VrLG6-SSR63	SSR	CATGGAACTACTGTAAATTGTTAGTGG	CTCGGATTCTCGTCAGCAAGA
VrLG6-SSR64	SSR	TGGTTCTAATAGTTTAAAATAACAACG	GTGAAATGTTTGTTTTACCTAGT
VrLG6-SSR65	SSR	ACATGGGTTTTACTCGGATGGA	TGACTCATCACGAAATTGAAGGT
VrLG6-SSR66	SSR	CATTGTTGGATTTCACCTAGGAAGT	ACATGGGTTTTACTCGGATGGA
VrLG6-SSR67	SSR	TGGATTTACACATCACAGGAAGTCT	CCTACAATCACGGAACATTCAACA
VrLG6-SSR68	SSR	CTCTTATTCACTTTATCACTTCCA	CATTTTCGACAACCAACCAA
VrLG6-SSR69	SSR	AACAAGCGCATTAAGTTAGCAAA	TCAACCCTTCTACAGATCTAGGAA
VrLG6-SSR70	SSR	ACGTGTGACATGAATTTTATGG	AGAAATGTAGGGTGAAATTTACA
VrLG6-SSR71	SSR	ACCTTCCCATGTAACTGTTGACT	TCCAACCATGAGAGAAGCTATTGT
VrLG6-SSR72	SSR	TTTACATTACCATTCAAGCAAAA	CCAATGGAAAAGGACATGTG
VrLG6-SSR73	SSR	CTTCCTCCACTGGCCAAGAG	GCGGGAGAAGGTGGTTAAGT
VrLG6-SSR74	SSR	CAAGTTTGAGAGTGTTAAATGCATTTT	CGGTTTTATGCGTGTAAAGTGC
VrLG6-SSR75	SSR	TCACACTGAACAATAAAAGTAAAA	TCTTTCACCTTGATTTTCACTC
VrLG6-SSR76	SSR	ACCAACTTGAGTGAGGATAC	AAGGGGTGCATCAGAAAATA
VrLG6-SSR77	SSR	GCGGTGTGTGCTTACAGAGA	CGAACAACCTTCAACGCGTT
VrLG6-SSR78	SSR	TGTAAGAGCTTGTAAGTCCCGT	AGCTCATTAGATTTTCAGTCCATTCA
VrLG6-SSR79	SSR	AGTTTCTACATTGGATAAATTGCA	TGTGTTAAAAGTACTCAATGGA
VrLG6-SSR80	SSR	GTTAACTGGAATCACAAAGGT	TCCGATCTAAATCCGTGATG
VrLG6-SSR81	SSR	AGAAAGATACATACGTCAATAGAA	ACATGATTGACGAGACTTTAAA
VrLG6-SSR82	SSR	TCAAGGTTTCAAATATTGGTATGA	CACATACACTCAAACAAAGCA
VrLG6-SSR83	SSR	TCTATAAAGATGGAGCTAGGAACACT	AGAAAATTGTCCCAGAACAGTATACT
VrLG6-SSR84	SSR	CCTTAGGGGCATGGGAAGTG	TCCAACCCCTAGAAACCCCA
VrLG6-SSR85	SSR	ACAAGAAGACAAATTAAGATGCAAGT	TGTGGGAAATTAAGAATCACCTTGG
VrLG6-SSR86	SSR	AATGTGATAGATAAAACAAAATGGT	GCGATTAAAGTGAACAAGACA
VrLG6-SSR87	SSR	ACTCCTGGACTTTTCATCACCT	AGTCTTTCACGGTCTCCCTTG
VrLG6-SSR88	SSR	ACGCTCGAGATGCCTATACC	CCGGCTTGTAAGGTGAGGTT
VrLG6-SSR89	SSR	GGGTTGGGTTGACTCGCTAA	ACTTCTCGGGCTAACAGTCA
VrLG6-SSR90	SSR	ACGGATCTTGATATATGTTTCCCTTT	TTTTCAACCCGCGGATACCC
VrLG6-SSR91	SSR	TTTGTATTTTGGGTTTAGTCCA	GCCTAACAATCCCACAATCT
VrLG6-SSR92	SSR	AGAAGTGCATCTAAGGGAAAGAGA	CCACCTTTCACTTGCATGTCC
VrLG6-SSR93	SSR	GCTGGTTGCGGTCATAAGGA	CGAAGTATTGGCCTTTGTAGCT
VrLG6-SSR94	SSR	TTTTGTCTACTGAAACCCGG	AATGACATCTTTCTCTCTTTGT
VrLG6-SSR95	SSR	AACAAAGGCAGACACAAAAG	TAACCTTTTCTGCCTGTCTT
VrLG6-SSR96	SSR	GCATCTTAAACACACTCAGC	ACTTGTGCTGTGTCATTACA
VrLG6-SSR97	SSR	TGATTCCTCCAAGAACGTTT	AGTTGCTCTGATACAAGTCA
VrLG6-SSR98	SSR	TGTGGGTCGTTATTAGAGTG	ACCAGATACACCAAACAAGT
VrLG6-SSR99	SSR	ACAATCATCTCCCAACTCAT	TTTGTTTCAGCTCCTCGAAA
VrLG6-SSR100	SSR	AAACCAGCAAAGCAAAACAG	TACAACCGTGAGTGAAATGT
VrLG6-SSR101	SSR	AACTTGCACTTCAACGTTTT	GCTTTGGTCAACATGTTCTT
VrLG6-SSR103	SSR	ATCAGAACCAAATCGCTTCT	CTTGGGGAGATCAAAAGTTG
VrLG6-SSR104	SSR	CCAACCATTCAACTTCACAT	TGAAGAATAAAACGCACCTTG
VrLG6-SSR105	SSR	TGACATCAAATTCCACTACTAAA	TGAAGAATAAAACGCACCTTG
VrLG6-SSR106	SSR	AAACCCAGGCTTTGACATC	TGAAGAATAAAACGCACCTTG
VrLG6-SSR107	SSR	ATCGGAAACACAAACCCTT	TTGATCATAGCATGGAGTCG
VrLG6-SSR108	SSR	ACGAACGAAGATGCTTAAGA	TGTTCACCAAGTTCAAGTTC
VrLG6-SSR109	SSR	TGAACTTTTCTTTCGTGCTG	TCTAAAGAAATAAAATCCCACCA
VrLG6-SSR110	SSR	AAACACTGACATTGACCTCA	TGACAAGTTGAAAATCATTAGCA
VrLG6-SSR111	SSR	TGACACAATGACATCACCAT	GACTACAATGATTACCCAAACA
VrLG6-SSR112	SSR	ACCTTTGTTGAAAAGTTTGTTT	TCACCATCCAAACTCAAACA
VrLG6-SSR113	SSR	TGAAATACAGACTCATGCAG	GATCAAGGTTGCACTCATTG
VrLG6-SSR114	SSR	TGGGTCCCAAGATTATGCTCTG	ACTAGTTGACACCTTAAAATCATCCT
VrLG6-SSR115	SSR	TCACACACCTCCAAAATCACA	TGTGGTTGGTGCCTATGGAC
VrLG6-SSR116	SSR	TGGGTAGGGTTTTGGCATATCA	GCCCGTGAACTTGTACCTCA
VrLG6-SSR117	SSR	TCGATGTAGATTCAGCCACCA	AGTCCACAAATAATACCTGAACCA
VrLG6-SSR118	SSR	TGGGCAAACATGTGTCACCT	AGCCTTCTCACTGGACGAA
VrLG6-SSR119	SSR	CGTGTCAATCAGGTTTAATGCT	TGCATTTTGAACTTACACTACATTTC
VrLG6-SSR120	SSR	GGGATTGAAATATGGTGAATAAGATTG	TCGAGAATCTAGAATCAGAATTTCACT
VrLG6-SSR121	SSR	ACCCCATGTGTTTAGGTGCA	AGTGGCTTGCTTTCTTGAGT
VrLG6-SSR122	SSR	CAAAGGCTCTCGGGTTTGGT	TTTGTGCAGTTGTCATTCCTTT
VrLG6-SSR123	SSR	GTCAAAAGGAGCCATTAGAAACA	TTCTGGTATGGCGTTGAGGG
VrLG6-SSR124	SSR	TCCACGTGACTTTGACCCTC	TCGTTCGTGCCTCTTCTTGT
VrLG6-SSR125	SSR	AGCCTTTTCATCGAGCAGCT	ACACACCTGCAACCCAATGA
VrLG6-SSR126	SSR	TGTCATATAGGCCCGAGTCG	GGAATAGGCATAATCGGACTTGT
VrLG6-SSR127	SSR	AGAGACATAAGGCTAAAGAGAGAG	AATATCAATGGCAATGTCATGTGA
VrLG6-SSR128	SSR	GCTGAAATTTGTTTCCAACCTCC	TTGAGTAAACGCTAATTAGATCGC
VrLG6-SSR129	SSR	AATTTCCCCTATCACCAAATCATG	GACACCGCCTCCACTTTCAT
VrLG6-SSR130	SSR	GAAGAAGCAATTCTCCACCCA	GGAATGATATTTGGGAATGCTCG
VrLG6-SSR131	SSR	TCCTTAAGCCTCTCCTCTTACT	ACATTATGGGTCTGGTGGGC
VrLG6-SSR132	SSR	CCGTTGAAAGGGTTAAGTCATGA	ACACTGGTCAAACACGAACAC
VrLG6-SSR133	SSR	GGTGGCTCAAAGAAAGGTTGG	AAGTCATGTGCATTGCTTGAAA
VrLG6-SSR134	SSR	ACGCCTAGTAACTTTGTCGTG	TGAGAAGAAAGGCACAACGAGT
VrLG6-SSR135	SSR	TGTCTACTAAAACCTGGTATGCA	GGAGGTTGGGTGGAAGATGG
VrLG6-SSR136	SSR	TTAGCAAACCCACACACACA	GAGGGAGAAAAGGTGAGAAAAGA
VrLG6-SSR140	SSR	GGTGTGTGCTCAACTTAAGGA	CCGAGAGTGTTTGGTAGAGTCA
VrLG6-SSR141	SSR	TGTGATATTAGCCATTATGTTCGGA	TCTTTCCAGAACCGCTTTAGT
VrLG6-SSR142	SSR	GAGATGCTCACGGTTTCAACA	ACACTCTTGGGTCAAATACGAGA
VrLG6-SSR143	SSR	TGGAGCCATTCAATCAACAACA	TCATCGTTCTCCATCCCACG
VrLG6-SSR144	SSR	TTCGAGATTTGGTGTGTTCAAC	CGAGTTCAAAAGTTTCACTGTGA
VrLG6-SSR145	SSR	CCACCGAAGCAGCCATTTTC	ACAGAGAAATTGAACCGTTAATACTT
VrLG6-SSR146	SSR	ACCCAACCATTCAACTTCACA	TCCTCAACATGTATCTGAAGCCA
VrLG6-SSR147	SSR	CGGAAACACAAACCCAGGCT	GCCAATTTGAAGAATAAAACGCACC
VrLG6-SSR148	SSR	AACCCAGGCTTTGACATCAA	GCCAATTTGAAGAATAAAACGCACC
VrLG6-SSR149	SSR	TCATCGGAAACACAAACCCT	GGGGACTACAGGACATTGAGA
VrLG6-SSR150	SSR	GCTTCTAAATGCGTGCCACT	TCACTTTTCAAGAGTCACTAAGAGA
VrLG6-SSR151	SSR	GCTTCTAAATGCGTGCCACT	TCACTTTTCAAGAGTCACTAAGAGA
VrLG6-SSR152	SSR	CCGTGTGGGTCGTTATTAGAGT	CAACATACCACCAAATCACAATTCA
VrLG6-SSR153	SSR	TGGAAAGAGATGACGCGACT	TGTTTCGTTTAAATGTGACATCCA
VrLG6-SSR154	SSR	TCGAGGAGCTGAAACAAAATTTT	AGAAAGGAGGAGAAGACGGGA
VrLG6-SSR155	SSR	CAAACCAGCAAACCCAACCT	TGGTAGGTAAAGACTGAAAACAAAAGG
VrLG6-SSR156	SSR	ACACAACTTGCACTTCAACGT	AGTCTGCTTTGGTCAACATGT
VrLG6-SSR157	SSR	ACACAAGCAGAGAATTGGACT	GAATCAAGAGCGGTGGGTGA
VrLG6-SSR158	SSR	TGCTGATTCAAACGCGCAAA	CAACTCTGTTCGAACTCCTTCA
VrLG6-SSR159	SSR	GATTGCCAACAGAATCGGGT	TGGGAAGTTGATCAAGCCGA
VrLG6-SSR160	SSR	GCTGGTGCCGACTTTTACC	CTACTCGTGCACCTCTCCAG
VrLG6-SSR161	SSR	ACACTTACCCTTGCATATAATACGA	GCATGTTCCAATCACCATCCA
VrLG6-SSR162	SSR	ACGCTCAACATAATGGAAAAGAA	AGAACTGTGCATCAAATAGCTGA
VrLG6-SSR163	SSR	TCACCATGGACCAATCACAC	AAGGTATTATGTCAAGGTTTTCAACA
VrLG6-SSR164	SSR	ATGTCACACTTCAGGGGCTC	CCAGTAAAGCTTGTGGTCCA
VrLG6-SSR165	SSR	ACTATCATGATTGGCCCAAGT	TGGTGATCAAGGTTGCACTCA
VrLG6-InDel01	InDel	CCAAAGCAGACTAGGCCCAA	CGACTTTGGAAGCTTGTCTGTG
VrLG6-InDel02	InDel	CACAGCGTCATTTGAAAACTTGC	TCGCAATTCCACTCCACTTG
VrLG6-InDel03	InDel	ACGTGTCATACAGAAGGTGCA	AGCATGATGTGAACCAGCCC
VrLG6-InDel04	InDel	GGACCAGCCTTAACAACAAACT	TCTGGGCTTAGCTTGTGTCG
VrLG6-InDel05	InDel	CAACGATGCCCACTCATTCG	ACAAGGATGAAAGGGATTGAGTGA
VrLG6-InDel06	InDel	TGCGTGGAAGACTCTGCAAT	AAGAGCACCACCGACGAATT
VrLG6-InDel07	InDel	CCCATCTCAAGGCCTGCTTT	TGGCAAACTTCTTCTCGAGTCT
VrLG6-InDel08	InDel	GGAAACAAAATCATGGCCACT	TCGGCAGCCATGTTAGAAAGT
VrLG6-InDel09	InDel	ACTGCGAACAACTTGAGGCT	CCCACCCATTACGAGCCTTT
VrLG6-InDel10	InDel	GCGATGGCCTACAATGAAACG	ACTGTTTGCCTTCGAGTGTGA
VrLG6-InDel11	InDel	ACCTCGATGTGGGAATGACG	ACTAGCCAGCAATGTCATCGT
VrLG6-InDel12	InDel	TGACATCAAATTCCACTACCAGA	CAGCATGCATCAGAAGCCAA
VrLG6-InDel13	InDel	CCACCTTCCTCCCCATTTGA	GTTCTTCCTCATCACCACCTGA
VrLG6-InDel14	InDel	TGGTTGAAGAGAAGTAGAGAACAA	ACTCTTCCCATTCGTTAGCCT
VrLG6-InDel15	InDel	TTTTGGGAGGTTGCAGATTC	TGAGGGACTGCAGAACATTG
VrLG6-InDel16	InDel	GAGATTGGCATCATCCCTGT	GATGAAGCAAACCCACCTTG
VrLG6-InDel17	InDel	AGGATTGTTGCGACTACACG	TTGGAACACAGTTCCCAATTC
VrLG6-InDel18	InDel	GCCTTGTTTCGCAAGGATTA	GACAATGTTCGCACCTGAAA
VrLG6-InDel19	InDel	CTCAATGCTAAAGCGGGAAC	TGATAGGTGGGAGTTGTTTGC
VrLG6-InDel20	InDel	CTGTTTGCCTTCGAGTGTGA	AAGGAGATCTGCCAGAGCAA
VrLG6-InDel21	InDel	AGCCAGCAATGTCATCGTAA	GAGAAGGGTCTTCCCGAATC
VrLG6-InDel22	InDel	CTGTTTGCCTTCGAGTGTGA	AAGGAGATCTGCCAGAGCAA
VrLG6-InDel23	InDel	CTCACCATGGTTAAAGATTGACA	TGTCGTCTTGAATTTAGGTTCACT
VrLG6-InDel24	InDel	GCTCTTGACTGTTGGGAAGG	GGTTGCCAACAACTTGAAGC
VrLG6-InDel25	InDel	CAAGACTGCCGACAGAGTCA	GGGAACTTGGCCAAACAAAT
VrLG6-InDel26	InDel	CGACAACAGGTGGTTTGTCA	CAACTTCTTCCCCTTGTTTAGTG
VrLG6-InDel27	InDel	CACCCTTTTGGCTTGAGAGA	GATGCTGTCCTTGATGCAGA
VrLG6-InDel28	InDel	TGCAAAAGACCTAACGACCA	ATGGGAGAGGACAGGGAACT
VrLG6-InDel29	InDel	AACGAACGGAGATGGTCAAG	TGATGGGTTTGGAAGCTTATG
VrLG6-InDel30	InDel	TGTTGAATACCCGACTGCAT	TCCGTTCGTCAGACCTCTCT
VrLG6-InDel31	InDel	TGCAAGTGGAAAAATGAACG	TGATGGGTTTGGAAGCTTAAGTA
VrLG6-InDel32	InDel	CGAAGAAAGGTCTAACGAACG	TGAATCTTTTGATGGGTTTGG
VrLG6-InDel33	InDel	CAAGGGTTTGCTCCATCCTA	GATGCTGTCCTTGATGCAGA
VrLG6-InDel34	InDel	GGTCCTGAGTGTTGGGAAGA	GCATTTGGAAAAACGGAAGA
VrLG6-InDel35	InDel	TGAACGGAGATGCTCAAGATT	GAAAGGTTGCGTACCTTTATGC
VrLG6-InDel36	InDel	TGCATGATAGGTTGCACACA	GCCTCTACTCGTTTGGCAAG
