# Supplementary material for: A Cluster of Peronospora parasitica 13-like (NBS-LRR) Genes Is Associated with Powdery Mildew (Erysiphe polygoni) Resistance in Mungbean (Vigna radiata)
Source: Plants (Basel). 2024 Apr 29;13(9):1230. doi: 10.3390/plants13091230 (PMC11085486; doi:10.3390/plants13091230)
Supplement: Supplementary file 1 [file plants-13-01230-s001.zip › Supplementary Table S2.xlsx]

## Sheet: Sheet1
Supplementary Table S2. Single nucleotide polymorphisms between Chai Nat 60 (CN60) and RUM5 in RPP13L genes locating in and nearby the qPMRUM5-2 region
Chromosome	Position	Reference sequence (Sulv 1 genome)	Alternative sequence	CN60 sequence	RUM5 sequence	Gene	Region	Detail	Type of mutation
8	2198434	T	C	T	C	EVM0008427	3'UTR	-	-
8	2198440	A	G	A	G	EVM0008427	3'UTR	-	-
8	2198454	T	G	T	G	EVM0008427	3'UTR	-	-
8	2198479	G	T	G	T	EVM0008427	3'UTR	-	-
8	2198482	C	T	C	T	EVM0008427	3'UTR	-	-
8	2198558	C	T	C	T	EVM0008427	3'UTR	-	-
8	2198576	T	C	T	C	EVM0008427	3'UTR	-	-
8	2198579	G	A	G	A	EVM0008427	3'UTR	-	-
8	2198582	A	C	A	C	EVM0008427	3'UTR	-	-
8	2198592	T	C	T	C	EVM0008427	exonic	c.A4878G:p.X1626X,	synonymous SNV
8	2198621	C	A	C	A	EVM0008427	exonic	c.G4849T:p.A1617S,	nonsynonymous SNV
8	2198663	G	C	G	C	EVM0008427	exonic	c.C4807G:p.Q1603E,	nonsynonymous SNV
8	2198667	A	C	A	C	EVM0008427	exonic	c.T4803G:p.L1601L,	synonymous SNV
8	2198760	C	A	C	A	EVM0008427	exonic	c.G4710T:p.L1570L,	synonymous SNV
8	2198769	G	T	G	T	EVM0008427	exonic	c.C4701A:p.L1567L,	synonymous SNV
8	2198789	G	A	G	A	EVM0008427	exonic	c.C4681T:p.L1561F,	nonsynonymous SNV
8	2198801	C	T	C	T	EVM0008427	exonic	c.G4669A:p.D1557N,	nonsynonymous SNV
8	2198847	G	A	G	A	EVM0008427	exonic	c.C4623T:p.S1541S,	synonymous SNV
8	2198850	G	A	G	A	EVM0008427	exonic	c.C4620T:p.L1540L,	synonymous SNV
8	2198851	A	G	A	G	EVM0008427	exonic	c.T4619C:p.L1540P,	nonsynonymous SNV
8	2198912	C	T	C	T	EVM0008427	exonic	c.G4558A:p.E1520K,	nonsynonymous SNV
8	2198922	A	G	A	G	EVM0008427	exonic	c.T4548C:p.R1516R,	synonymous SNV
8	2198967	A	G	A	G	EVM0008427	exonic	c.T4503C:p.N1501N,	synonymous SNV
8	2198970	G	A	G	A	EVM0008427	exonic	c.C4500T:p.N1500N,	synonymous SNV
8	2199008	C	G	C	G	EVM0008427	exonic	c.G4462C:p.G1488R,	nonsynonymous SNV
8	2199009	T	A	T	A	EVM0008427	exonic	c.A4461T:p.E1487D,	nonsynonymous SNV
8	2199018	C	T	C	T	EVM0008427	exonic	c.G4452A:p.S1484S,	synonymous SNV
8	2199051	A	T	A	T	EVM0008427	exonic	c.T4419A:p.S1473S,	synonymous SNV
8	2199117	G	C	G	C	EVM0008427	exonic	c.C4353G:p.L1451L,	synonymous SNV
8	2199167	T	C	T	C	EVM0008427	exonic	c.A4303G:p.N1435D,	nonsynonymous SNV
8	2199174	C	T	C	T	EVM0008427	exonic	c.G4296A:p.G1432G,	synonymous SNV
8	2199177	T	A	T	A	EVM0008427	exonic	c.A4293T:p.R1431S,	nonsynonymous SNV
8	2199199	A	G	A	G	EVM0008427	exonic	c.T4271C:p.I1424T,	nonsynonymous SNV
8	2199208	A	C	A	C	EVM0008427	exonic	c.T4262G:p.F1421C,	nonsynonymous SNV
8	2199216	A	T	A	T	EVM0008427	exonic	c.T4254A:p.S1418S,	synonymous SNV
8	2199249	C	G	C	G	EVM0008427	exonic	c.G4221C:p.M1407I,	nonsynonymous SNV
8	2199252	G	T	G	T	EVM0008427	exonic	c.C4218A:p.S1406S,	synonymous SNV
8	2199275	C	T	C	T	EVM0008427	exonic	c.G4195A:p.D1399N,	nonsynonymous SNV
8	2199282	C	T	C	T	EVM0008427	exonic	c.G4188A:p.E1396E,	synonymous SNV
8	2199293	T	C	T	C	EVM0008427	exonic	c.A4177G:p.N1393D,	nonsynonymous SNV
8	2199298	C	G	C	G	EVM0008427	exonic	c.G4172C:p.G1391A,	nonsynonymous SNV
8	2199299	C	T	C	T	EVM0008427	exonic	c.G4171A:p.G1391R,	nonsynonymous SNV
8	2199303	C	A	C	A	EVM0008427	exonic	c.G4167T:p.M1389I,	nonsynonymous SNV
8	2199305	T	C	T	C	EVM0008427	exonic	c.A4165G:p.M1389V,	nonsynonymous SNV
8	2199310	A	G	A	G	EVM0008427	exonic	c.T4160C:p.L1387P,	nonsynonymous SNV
8	2199361	G	C	G	C	EVM0008427	exonic	c.C4109G:p.S1370W,	nonsynonymous SNV
8	2199389	A	G	A	G	EVM0008427	exonic	c.T4081C:p.C1361R,	nonsynonymous SNV
8	2199402	C	T	C	T	EVM0008427	exonic	c.G4068A:p.L1356L,	synonymous SNV
8	2199469	A	G	A	G	EVM0008427	exonic	c.T4001C:p.L1334P,	nonsynonymous SNV
8	2199473	G	T	G	T	EVM0008427	exonic	c.C3997A:p.Q1333K,	nonsynonymous SNV
8	2199530	G	A	G	A	EVM0008427	exonic	c.C3940T:p.R1314C,	nonsynonymous SNV
8	2199539	C	A	C	A	EVM0008427	exonic	c.G3931T:p.A1311S,	nonsynonymous SNV
8	2199582	A	G	A	G	EVM0008427	exonic	c.T3888C:p.D1296D,	synonymous SNV
8	2199588	G	T	G	T	EVM0008427	exonic	c.C3882A:p.F1294L,	nonsynonymous SNV
8	2199590	A	T	A	T	EVM0008427	exonic	c.T3880A:p.F1294I,	nonsynonymous SNV
8	2199635	G	A	G	A	EVM0008427	exonic	c.C3835T:p.H1279Y,	nonsynonymous SNV
8	2199644	C	T	C	T	EVM0008427	exonic	c.G3826A:p.A1276T,	nonsynonymous SNV
8	2199651	A	G	A	G	EVM0008427	exonic	c.T3819C:p.S1273S,	synonymous SNV
8	2199656	C	T	C	T	EVM0008427	exonic	c.G3814A:p.V1272M,	nonsynonymous SNV
8	2199687	C	T	C	T	EVM0008427	exonic	c.G3783A:p.K1261K,	synonymous SNV
8	2199693	G	A	G	A	EVM0008427	exonic	c.C3777T:p.F1259F,	synonymous SNV
8	2199699	C	A	C	A	EVM0008427	exonic	c.G3771T:p.L1257F,	nonsynonymous SNV
8	2199705	A	G	A	G	EVM0008427	exonic	c.T3765C:p.G1255G,	synonymous SNV
8	2199711	C	T	C	T	EVM0008427	exonic	c.G3759A:p.P1253P,	synonymous SNV
8	2199712	G	T	G	T	EVM0008427	exonic	c.C3758A:p.P1253Q,	nonsynonymous SNV
8	2199738	T	A	T	A	EVM0008427	exonic	c.A3732T:p.K1244N,	nonsynonymous SNV
8	2199742	T	C	T	C	EVM0008427	exonic	c.A3728G:p.D1243G,	nonsynonymous SNV
8	2199759	T	C	T	C	EVM0008427	exonic	c.A3711G:p.I1237M,	nonsynonymous SNV
8	2199768	A	C	A	C	EVM0008427	exonic	c.T3702G:p.I1234M,	nonsynonymous SNV
8	2199770	T	A	T	A	EVM0008427	exonic	c.A3700T:p.I1234F,	nonsynonymous SNV
8	2199775	G	T	G	T	EVM0008427	exonic	c.C3695A:p.T1232N,	nonsynonymous SNV
8	2199805	T	C	T	C	EVM0008427	exonic	c.A3665G:p.E1222G,	nonsynonymous SNV
8	2199812	G	A	G	A	EVM0008427	exonic	c.C3658T:p.H1220Y,	nonsynonymous SNV
8	2199838	G	T	G	T	EVM0008427	exonic	c.C3632A:p.T1211N,	nonsynonymous SNV
8	2199843	T	G	T	G	EVM0008427	exonic	c.A3627C:p.S1209S,	synonymous SNV
8	2199866	C	T	C	T	EVM0008427	exonic	c.G3604A:p.V1202I,	nonsynonymous SNV
8	2199869	C	T	C	T	EVM0008427	exonic	c.G3601A:p.D1201N,	nonsynonymous SNV
8	2199877	G	T	G	T	EVM0008427	exonic	c.C3593A:p.T1198K,	nonsynonymous SNV
8	2199897	T	C	T	C	EVM0008427	exonic	c.A3573G:p.E1191E,	synonymous SNV
8	2199898	T	C	T	C	EVM0008427	exonic	c.A3572G:p.E1191G,	nonsynonymous SNV
8	2199900	G	A	G	A	EVM0008427	exonic	c.C3570T:p.T1190T,	synonymous SNV
8	2199923	C	G	C	G	EVM0008427	exonic	c.G3547C:p.V1183L,	nonsynonymous SNV
8	2199924	A	C	A	C	EVM0008427	exonic	c.T3546G:p.S1182R,	nonsynonymous SNV
8	2199925	C	T	C	T	EVM0008427	exonic	c.G3545A:p.S1182N,	nonsynonymous SNV
8	2199928	T	A	T	A	EVM0008427	exonic	c.A3542T:p.E1181V,	nonsynonymous SNV
8	2199946	T	A	T	A	EVM0008427	exonic	c.A3524T:p.K1175M,	nonsynonymous SNV
8	2200166	A	G	A	G	EVM0008427	exonic	c.T3304C:p.Y1102H,	nonsynonymous SNV
8	2200173	T	C	T	C	EVM0008427	exonic	c.A3297G:p.I1099M,	nonsynonymous SNV
8	2200211	C	T	C	T	EVM0008427	exonic	c.G3259A:p.E1087K,	nonsynonymous SNV
8	2200225	C	T	C	T	EVM0008427	exonic	c.G3245A:p.R1082H,	nonsynonymous SNV
8	2200227	C	A	C	A	EVM0008427	exonic	c.G3243T:p.S1081S,	synonymous SNV
8	2200230	T	G	T	G	EVM0008427	exonic	c.A3240C:p.L1080F,	nonsynonymous SNV
8	2200232	A	G	A	G	EVM0008427	exonic	c.T3238C:p.L1080L,	synonymous SNV
8	2200237	C	T	C	T	EVM0008427	exonic	c.G3233A:p.C1078Y,	nonsynonymous SNV
8	2200250	G	T	G	T	EVM0008427	exonic	c.C3220A:p.P1074T,	nonsynonymous SNV
8	2200271	C	A	C	A	EVM0008427	exonic	c.G3199T:p.D1067Y,	nonsynonymous SNV
8	2200272	A	G	A	G	EVM0008427	exonic	c.T3198C:p.S1066S,	synonymous SNV
8	2200281	C	T	C	T	EVM0008427	exonic	c.G3189A:p.L1063L,	synonymous SNV
8	2200288	C	T	C	T	EVM0008427	exonic	c.G3182A:p.R1061H,	nonsynonymous SNV
8	2200290	A	T	A	T	EVM0008427	exonic	c.T3180A:p.L1060L,	synonymous SNV
8	2200298	T	C	T	C	EVM0008427	exonic	c.A3172G:p.K1058E,	nonsynonymous SNV
8	2200299	G	A	G	A	EVM0008427	exonic	c.C3171T:p.L1057L,	synonymous SNV
8	2200306	T	C	T	C	EVM0008427	exonic	c.A3164G:p.D1055G,	nonsynonymous SNV
8	2200312	G	T	G	T	EVM0008427	exonic	c.C3158A:p.S1053Y,	nonsynonymous SNV
8	2200332	C	T	C	T	EVM0008427	exonic	c.G3138A:p.K1046K,	synonymous SNV
8	2200350	T	A	T	A	EVM0008427	exonic	c.A3120T:p.T1040T,	synonymous SNV
8	2200358	T	A	T	A	EVM0008427	exonic	c.A3112T:p.N1038Y,	nonsynonymous SNV
8	2200362	C	A	C	A	EVM0008427	exonic	c.G3108T:p.L1036F,	nonsynonymous SNV
8	2200364	A	G	A	G	EVM0008427	exonic	c.T3106C:p.L1036L,	synonymous SNV
8	2200377	A	C	A	C	EVM0008427	exonic	c.T3093G:p.G1031G,	synonymous SNV
8	2200538	C	G	C	G	EVM0008427	exonic	c.G2932C:p.E978Q,	nonsynonymous SNV
8	2200547	G	T	G	T	EVM0008427	exonic	c.C2923A:p.R975S,	nonsynonymous SNV
8	2200548	T	A	T	A	EVM0008427	exonic	c.A2922T:p.L974F,	nonsynonymous SNV
8	2200553	A	C	A	C	EVM0008427	exonic	c.T2917G:p.W973G,	nonsynonymous SNV
8	2200572	A	T	A	T	EVM0008427	exonic	c.T2898A:p.V966V,	synonymous SNV
8	2200589	C	G	C	G	EVM0008427	exonic	c.G2881C:p.D961H,	nonsynonymous SNV
8	2200595	G	A	G	A	EVM0008427	exonic	c.C2875T:p.P959S,	nonsynonymous SNV
8	2200603	A	G	A	G	EVM0008427	exonic	c.T2867C:p.M956T,	nonsynonymous SNV
8	2200615	G	C	G	C	EVM0008427	exonic	c.C2855G:p.S952C,	nonsynonymous SNV
8	2200630	A	G	A	G	EVM0008427	exonic	c.T2840C:p.V947A,	nonsynonymous SNV
8	2200631	C	A	C	A	EVM0008427	exonic	c.G2839T:p.V947L,	nonsynonymous SNV
8	2200636	A	T	A	T	EVM0008427	exonic	c.T2834A:p.V945E,	nonsynonymous SNV
8	2200644	T	C	T	C	EVM0008427	exonic	c.A2826G:p.L942L,	synonymous SNV
8	2200647	A	G	A	G	EVM0008427	exonic	c.T2823C:p.D941D,	synonymous SNV
8	2200673	T	G	T	G	EVM0008427	exonic	c.A2797C:p.S933R,	nonsynonymous SNV
8	2200683	C	T	C	T	EVM0008427	exonic	c.G2787A:p.L929L,	synonymous SNV
8	2200690	G	T	G	T	EVM0008427	exonic	c.C2780A:p.T927K,	nonsynonymous SNV
8	2200695	G	T	G	T	EVM0008427	exonic	c.C2775A:p.H925Q,	nonsynonymous SNV
8	2200700	G	A	G	A	EVM0008427	exonic	c.C2770T:p.H924Y,	nonsynonymous SNV
8	2200705	T	C	T	C	EVM0008427	exonic	c.A2765G:p.D922G,	nonsynonymous SNV
8	2200723	A	G	A	G	EVM0008427	exonic	c.T2747C:p.M916T,	nonsynonymous SNV
8	2200746	C	T	C	T	EVM0008427	exonic	c.G2724A:p.K908K,	synonymous SNV
8	2200754	A	C	A	C	EVM0008427	exonic	c.T2716G:p.C906G,	nonsynonymous SNV
8	2200757	G	C	G	C	EVM0008427	exonic	c.C2713G:p.H905D,	nonsynonymous SNV
8	2200761	A	T	A	T	EVM0008427	exonic	c.T2709A:p.L903L,	synonymous SNV
8	2200780	C	T	C	T	EVM0008427	exonic	c.G2690A:p.R897K,	nonsynonymous SNV
8	2200792	G	A	G	A	EVM0008427	exonic	c.C2678T:p.A893V,	nonsynonymous SNV
8	2200811	G	T	G	T	EVM0008427	exonic	c.C2659A:p.R887S,	nonsynonymous SNV
8	2200820	T	C	T	C	EVM0008427	exonic	c.A2650G:p.K884E,	nonsynonymous SNV
8	2200821	T	C	T	C	EVM0008427	exonic	c.A2649G:p.L883L,	synonymous SNV
8	2200829	T	C	T	C	EVM0008427	exonic	c.A2641G:p.K881E,	nonsynonymous SNV
8	2200851	A	C	A	C	EVM0008427	exonic	c.T2619G:p.L873L,	synonymous SNV
8	2200863	C	T	C	T	EVM0008427	exonic	c.G2607A:p.L869L,	synonymous SNV
8	2200875	T	A	T	A	EVM0008427	exonic	c.A2595T:p.K865N,	nonsynonymous SNV
8	2200877	T	C	T	C	EVM0008427	exonic	c.A2593G:p.K865E,	nonsynonymous SNV
8	2200878	C	A	C	A	EVM0008427	exonic	c.G2592T:p.K864N,	nonsynonymous SNV
8	2200885	G	A	G	A	EVM0008427	exonic	c.C2585T:p.S862F,	nonsynonymous SNV
8	2200894	T	C	T	C	EVM0008427	exonic	c.A2576G:p.Q859R,	nonsynonymous SNV
8	2200916	T	A	T	A	EVM0008427	exonic	c.A2554T:p.T852S,	nonsynonymous SNV
8	2200929	T	G	T	G	EVM0008427	exonic	c.A2541C:p.V847V,	synonymous SNV
8	2200947	C	T	C	T	EVM0008427	exonic	c.G2523A:p.K841K,	synonymous SNV
8	2200955	C	T	C	T	EVM0008427	exonic	c.G2515A:p.D839N,	nonsynonymous SNV
8	2200962	C	T	C	T	EVM0008427	exonic	c.G2508A:p.E836E,	synonymous SNV
8	2200969	T	A	T	A	EVM0008427	exonic	c.A2501T:p.K834M,	nonsynonymous SNV
8	2200973	T	C	T	C	EVM0008427	exonic	c.A2497G:p.K833E,	nonsynonymous SNV
8	2200978	G	C	G	C	EVM0008427	exonic	c.C2492G:p.S831C,	nonsynonymous SNV
8	2200986	T	G	T	G	EVM0008427	exonic	c.A2484C:p.S828S,	synonymous SNV
8	2200993	G	A	G	A	EVM0008427	exonic	c.C2477T:p.S826F,	nonsynonymous SNV
8	2201001	T	C	T	C	EVM0008427	exonic	c.A2469G:p.G823G,	synonymous SNV
8	2201004	A	C	A	C	EVM0008427	exonic	c.T2466G:p.H822Q,	nonsynonymous SNV
8	2201023	C	T	C	T	EVM0008427	exonic	c.G2447A:p.S816N,	nonsynonymous SNV
8	2201032	A	T	A	T	EVM0008427	exonic	c.T2438A:p.V813E,	nonsynonymous SNV
8	2201049	A	G	A	G	EVM0008427	exonic	c.T2421C:p.Y807Y,	synonymous SNV
8	2201052	C	G	C	G	EVM0008427	exonic	c.G2418C:p.L806L,	synonymous SNV
8	2201055	C	G	C	G	EVM0008427	exonic	c.G2415C:p.K805N,	nonsynonymous SNV
8	2201061	C	T	C	T	EVM0008427	exonic	c.G2409A:p.L803L,	synonymous SNV
8	2201075	G	A	G	A	EVM0008427	exonic	c.C2395T:p.L799F,	nonsynonymous SNV
8	2201109	A	G	A	G	EVM0008427	exonic	c.T2361C:p.N787N,	synonymous SNV
8	2201127	T	C	T	C	EVM0008427	exonic	c.A2343G:p.V781V,	synonymous SNV
8	2201142	C	A	C	A	EVM0008427	exonic	c.G2328T:p.S776S,	synonymous SNV
8	2201148	T	A	T	A	EVM0008427	exonic	c.A2322T:p.Q774H,	nonsynonymous SNV
8	2201150	G	C	G	C	EVM0008427	exonic	c.C2320G:p.Q774E,	nonsynonymous SNV
8	2201169	T	A	T	A	EVM0008427	exonic	c.A2301T:p.K767N,	nonsynonymous SNV
8	2201173	C	T	C	T	EVM0008427	exonic	c.G2297A:p.S766N,	nonsynonymous SNV
8	2201175	T	C	T	C	EVM0008427	exonic	c.A2295G:p.G765G,	synonymous SNV
8	2201187	T	A	T	A	EVM0008427	exonic	c.A2283T:p.L761F,	nonsynonymous SNV
8	2201207	G	A	G	A	EVM0008427	exonic	c.C2263T:p.L755L,	synonymous SNV
8	2201225	A	G	A	G	EVM0008427	exonic	c.T2245C:p.L749L,	synonymous SNV
8	2201822	G	A	G	A	EVM0008427	exonic	c.C1648T:p.P550S,	nonsynonymous SNV
8	2201829	T	C	T	C	EVM0008427	exonic	c.A1641G:p.L547L,	synonymous SNV
8	2201844	G	A	G	A	EVM0008427	exonic	c.C1626T:p.S542S,	synonymous SNV
8	2201851	G	A	G	A	EVM0008427	exonic	c.C1619T:p.T540M,	nonsynonymous SNV
8	2201931	A	C	A	C	EVM0008427	exonic	c.T1539G:p.N513K,	nonsynonymous SNV
8	2202093	A	T	A	T	EVM0008427	exonic	c.T1377A:p.D459E,	nonsynonymous SNV
8	2202096	C	A	C	A	EVM0008427	exonic	c.G1374T:p.P458P,	synonymous SNV
8	2202111	G	C	G	C	EVM0008427	exonic	c.C1359G:p.H453Q,	nonsynonymous SNV
8	2202114	T	G	T	G	EVM0008427	exonic	c.A1356C:p.Q452H,	nonsynonymous SNV
8	2202115	T	A	T	A	EVM0008427	exonic	c.A1355T:p.Q452L,	nonsynonymous SNV
8	2202142	G	A	G	A	EVM0008427	exonic	c.C1328T:p.T443I,	nonsynonymous SNV
8	2202147	C	A	C	A	EVM0008427	exonic	c.G1323T:p.E441D,	nonsynonymous SNV
8	2202367	G	T	G	T	EVM0008427	exonic	c.C1103A:p.T368K,	nonsynonymous SNV
8	2202368	T	G	T	G	EVM0008427	exonic	c.A1102C:p.T368P,	nonsynonymous SNV
8	2202400	C	A	C	A	EVM0008427	exonic	c.G1070T:p.R357I,	nonsynonymous SNV
8	2202490	C	T	C	T	EVM0008427	exonic	c.G980A:p.R327H,	nonsynonymous SNV
8	2202508	T	G	T	G	EVM0008427	exonic	c.A962C:p.D321A,	nonsynonymous SNV
8	2202519	T	A	T	A	EVM0008427	exonic	c.A951T:p.Q317H,	nonsynonymous SNV
8	2202537	C	T	C	T	EVM0008427	exonic	c.G933A:p.V311V,	synonymous SNV
8	2202542	T	G	T	G	EVM0008427	exonic	c.A928C:p.I310L,	nonsynonymous SNV
8	2202547	C	T	C	T	EVM0008427	exonic	c.G923A:p.R308K,	nonsynonymous SNV
8	2202559	G	A	G	A	EVM0008427	exonic	c.C911T:p.A304V,	nonsynonymous SNV
8	2202672	G	A	G	A	EVM0008427	exonic	c.C798T:p.H266H,	synonymous SNV
8	2202681	A	G	A	G	EVM0008427	exonic	c.T789C:p.D263D,	synonymous SNV
8	2202685	G	A	G	A	EVM0008427	exonic	c.C785T:p.T262I,	nonsynonymous SNV
8	2202689	C	T	C	T	EVM0008427	exonic	c.G781A:p.D261N,	nonsynonymous SNV
8	2202692	A	T	A	T	EVM0008427	exonic	c.T778A:p.S260T,	nonsynonymous SNV
8	2202698	G	T	G	T	EVM0008427	exonic	c.C772A:p.H258N,	nonsynonymous SNV
8	2202708	T	A	T	A	EVM0008427	exonic	c.A762T:p.R254S,	nonsynonymous SNV
8	2202711	A	C	A	C	EVM0008427	exonic	c.T759G:p.T253T,	synonymous SNV
8	2202712	G	C	G	C	EVM0008427	exonic	c.C758G:p.T253S,	nonsynonymous SNV
8	2202718	T	G	T	G	EVM0008427	exonic	c.A752C:p.D251A,	nonsynonymous SNV
8	2202729	T	G	T	G	EVM0008427	exonic	c.A741C:p.K247N,	nonsynonymous SNV
8	2202733	C	T	C	T	EVM0008427	exonic	c.G737A:p.R246K,	nonsynonymous SNV
8	2202765	A	C	A	C	EVM0008427	exonic	c.T705G:p.L235L,	synonymous SNV
8	2202792	T	G	T	G	EVM0008427	exonic	c.A678C:p.K226N,	nonsynonymous SNV
8	2202793	T	A	T	A	EVM0008427	exonic	c.A677T:p.K226I,	nonsynonymous SNV
8	2202796	G	T	G	T	EVM0008427	exonic	c.C674A:p.A225D,	nonsynonymous SNV
8	2202808	C	A	C	A	EVM0008427	exonic	c.G662T:p.R221M,	nonsynonymous SNV
8	2202818	T	G	T	G	EVM0008427	exonic	c.A652C:p.N218H,	nonsynonymous SNV
8	2202905	T	C	T	C	EVM0008427	exonic	c.A565G:p.T189A,	nonsynonymous SNV
8	2202917	A	T	A	T	EVM0008427	exonic	c.T553A:p.F185I,	nonsynonymous SNV
8	2202983	A	G	A	G	EVM0008427	exonic	c.T487C:p.L163L,	synonymous SNV
8	2202991	C	T	C	T	EVM0008427	exonic	c.G479A:p.G160D,	nonsynonymous SNV
8	2203043	G	A	G	A	EVM0008427	exonic	c.C427T:p.H143Y,	nonsynonymous SNV
8	2203064	C	T	C	T	EVM0008427	exonic	c.G406A:p.E136K,	nonsynonymous SNV
8	2203086	C	T	C	T	EVM0008427	exonic	c.G384A:p.M128I,	nonsynonymous SNV
8	2203091	T	A	T	A	EVM0008427	exonic	c.A379T:p.T127S,	nonsynonymous SNV
8	2203106	T	C	T	C	EVM0008427	exonic	c.A364G:p.N122D,	nonsynonymous SNV
8	2203112	A	T	A	T	EVM0008427	exonic	c.T358A:p.F120I,	nonsynonymous SNV
8	2203113	G	T	G	T	EVM0008427	exonic	c.C357A:p.F119L,	nonsynonymous SNV
8	2203131	T	G	T	G	EVM0008427	exonic	c.A339C:p.K113N,	nonsynonymous SNV
8	2203236	C	A	C	A	EVM0008427	exonic	c.G234T:p.M78I,	nonsynonymous SNV
8	2203273	T	C	T	C	EVM0008427	exonic	c.A197G:p.H66R,	nonsynonymous SNV
8	2203276	G	A	G	A	EVM0008427	exonic	c.C194T:p.P65L,	nonsynonymous SNV
8	2203302	A	G	A	G	EVM0008427	exonic	c.T168C:p.D56D,	synonymous SNV
8	2203308	A	G	A	G	EVM0008427	exonic	c.T162C:p.A54A,	synonymous SNV
8	2203326	A	T	A	T	EVM0008427	exonic	c.T144A:p.L48L,	synonymous SNV
8	2203355	G	T	G	T	EVM0008427	exonic	c.C115A:p.Q39K,	nonsynonymous SNV
8	2203357	T	G	T	G	EVM0008427	exonic	c.A113C:p.K38T,	nonsynonymous SNV
8	2203630	T	C	T	C	EVM0008427	upstream	-	-
8	2203639	T	A	T	A	EVM0008427	upstream	-	-
8	2203650	G	A	G	A	EVM0008427	upstream	-	-
8	2203657	T	A	T	A	EVM0008427	upstream	-	-
8	2203678	C	T	C	T	EVM0008427	upstream	-	-
8	2211685	T	C	T	C	EVM0008427	intergenic	-	-
8	2211688	A	G	A	G	EVM0008427	intergenic	-	-
8	2211751	A	T	A	T	EVM0008427	intergenic	-	-
8	2211762	A	C	A	C	EVM0008427	intergenic	-	-
8	2211789	T	C	T	C	EVM0008427	intergenic	-	-
8	2211790	A	C	A	C	EVM0008427	intergenic	-	-
8	2211791	A	C	A	C	EVM0008427	intergenic	-	-
8	2211794	T	C	T	C	EVM0008427	intergenic	-	-
8	2211805	G	T	G	T	EVM0008427	intergenic	-	-
8	2211828	A	C	A	C	EVM0008427	intergenic	-	-
8	2211832	T	C	T	C	EVM0008427	intergenic	-	-
8	2211836	C	A	C	A	EVM0008427	intergenic	-	-
8	2211847	C	T	C	T	EVM0008427	intergenic	-	-
8	2225184	C	T	C	T	EVM0008427	intergenic	-	-
8	2225185	C	T	T	C	EVM0008427	intergenic	-	-
8	2225211	G	T	G	T	EVM0008427	intergenic	-	-
8	2225214	C	T	T	C	EVM0008427	intergenic	-	-
8	2226437	A	G	A	G	EVM0008427	intergenic	-	-
8	2226468	T	C	T	C	EVM0008427	intergenic	-	-
8	2226470	C	T	T	C	EVM0008427	intergenic	-	-
8	2226511	G	A	G	A	EVM0008427	intergenic	-	-
8	2226591	T	G	T	G	EVM0008427	intergenic	-	-
8	2226605	G	A	G	A	EVM0008427	intergenic	-	-
8	2227129	C	G	C	G	EVM0008427	intergenic	-	-
8	2227170	T	C	T	C	EVM0008427	intergenic	-	-
8	2227174	G	A	G	A	EVM0008427	intergenic	-	-
8	2227187	C	T	C	T	EVM0008427	intergenic	-	-
8	2227200	C	T	C	T	EVM0008427	intergenic	-	-
8	2227212	A	G	A	G	EVM0008427	intergenic	-	-
8	2227217	T	C	T	C	EVM0008427	intergenic	-	-
8	2227264	C	T	T	C	EVM0008427	intergenic	-	-
8	2227275	C	T	C	T	EVM0008427	intergenic	-	-
8	2227288	A	G	A	G	EVM0008427	intergenic	-	-
8	2227309	C	T	T	C	EVM0008427	intergenic	-	-
8	2227318	G	A	G	A	EVM0008427	intergenic	-	-
8	2227327	A	G	A	G	EVM0008427	intergenic	-	-
8	2227339	A	G	G	A	EVM0008427	intergenic	-	-
8	2227415	T	C	T	C	EVM0008427	intergenic	-	-
8	2227802	T	C	T	C	EVM0008427	intergenic	-	-
8	2227841	T	C	T	C	EVM0008427	intergenic	-	-
8	2227842	T	C	T	C	EVM0008427	intergenic	-	-
8	2227843	T	G	T	G	EVM0008427	intergenic	-	-
8	2227849	C	G	C	G	EVM0008427	intergenic	-	-
8	2227850	A	T	A	T	EVM0008427	intergenic	-	-
8	2227856	C	G	C	G	EVM0008427	intergenic	-	-
8	2227882	C	T	C	T	EVM0008427	intergenic	-	-
8	2227884	A	C	A	C	EVM0008427	intergenic	-	-
8	2227909	A	C	C	A	EVM0008427	intergenic	-	-
8	2227926	G	C	G	C	EVM0008427	intergenic	-	-
8	2227972	C	T	C	T	EVM0008427	intergenic	-	-
8	2228654	T	C	T	C	EVM0008427	intergenic	-	-
8	2228676	A	T	T	A	EVM0008427	intergenic	-	-
8	2228751	C	G	C	G	EVM0008427	intergenic	-	-
8	2228769	A	G	A	G	EVM0008427	intergenic	-	-
8	2228771	C	T	C	T	EVM0008427	intergenic	-	-
8	2228785	C	T	C	T	EVM0008427	intergenic	-	-
8	2228809	T	A	T	A	EVM0008427	intergenic	-	-
8	2228826	G	A	G	A	EVM0008427	intergenic	-	-
8	2228880	C	T	C	T	EVM0008427	intergenic	-	-
8	2229015	G	T	G	T	EVM0008427	intergenic	-	-
8	2229732	C	T	T	C	EVM0008427	intergenic	-	-
8	2230250	G	A	G	A	EVM0008427	intergenic	-	-
8	2230378	G	A	G	A	EVM0008427	intergenic	-	-
8	2230399	A	G	A	G	EVM0008427	intergenic	-	-
8	2230403	G	C	G	C	EVM0008427	intergenic	-	-
8	2230415	A	G	A	G	EVM0008427	intergenic	-	-
8	2230456	C	T	C	T	EVM0008427	intergenic	-	-
8	2230467	G	A	G	A	EVM0008427	intergenic	-	-
8	2230515	C	T	T	C	EVM0008427	intergenic	-	-
8	2230737	T	C	T	C	EVM0008427	intergenic	-	-
8	2231259	A	G	A	G	EVM0008427	intergenic	-	-
8	2237467	C	T	C	T	EVM0028537	exonic	c.G3727A:p.E1243K,	nonsynonymous SNV
8	2237491	G	A	G	A	EVM0028537	exonic	c.C3703T:p.R1235W,	nonsynonymous SNV
8	2237539	T	C	T	C	EVM0028537	exonic	c.A3655G:p.I1219V,	nonsynonymous SNV
8	2237583	C	T	T	C	EVM0028537	exonic	c.G3611A:p.C1204Y,	nonsynonymous SNV
8	2237598	G	A	G	A	EVM0028537	exonic	c.C3596T:p.P1199L,	nonsynonymous SNV
8	2237627	A	G	A	G	EVM0028537	exonic	c.T3567C:p.G1189G,	synonymous SNV
8	2237630	C	A	C	A	EVM0028537	exonic	c.G3564T:p.R1188S,	nonsynonymous SNV
8	2237674	G	A	G	A	EVM0028537	exonic	c.C3520T:p.L1174L,	synonymous SNV
8	2237722	C	A	A	C	EVM0028537	exonic	c.G3472T:p.A1158S,	nonsynonymous SNV
8	2237875	C	T	T	C	EVM0028537	exonic	c.G3319A:p.D1107N,	nonsynonymous SNV
8	2237921	T	C	T	C	EVM0028537	exonic	c.A3273G:p.G1091G,	synonymous SNV
8	2237974	T	G	T	G	EVM0028537	exonic	c.A3220C:p.N1074H,	nonsynonymous SNV
8	2238043	T	A	T	A	EVM0028537	exonic	c.A3151T:p.T1051S,	nonsynonymous SNV
8	2238056	T	C	T	C	EVM0028537	exonic	c.A3138G:p.L1046L,	synonymous SNV
8	2238092	C	G	C	G	EVM0028537	exonic	c.G3102C:p.M1034I,	nonsynonymous SNV
8	2238098	G	A	G	A	EVM0028537	exonic	c.C3096T:p.F1032F,	synonymous SNV
8	2238121	G	A	G	A	EVM0028537	exonic	c.C3073T:p.H1025Y,	nonsynonymous SNV
8	2238130	A	T	A	T	EVM0028537	exonic	c.T3064A:p.L1022I,	nonsynonymous SNV
8	2238146	T	G	T	G	EVM0028537	exonic	c.A3048C:p.E1016D,	nonsynonymous SNV
8	2238207	G	A	G	A	EVM0028537	exonic	c.C2987T:p.T996I,	nonsynonymous SNV
8	2238269	T	C	T	C	EVM0028537	exonic	c.A2925G:p.L975L,	synonymous SNV
8	2238305	G	A	G	A	EVM0028537	exonic	c.C2889T:p.D963D,	synonymous SNV
8	2238359	C	T	C	T	EVM0028537	exonic	c.G2835A:p.L945L,	synonymous SNV
8	2238761	G	A	G	A	EVM0028537	intronic	-	-
8	2238776	G	C	G	C	EVM0028537	intronic	-	-
8	2238806	G	A	G	A	EVM0028537	intronic	-	-
8	2238830	C	A	C	A	EVM0028537	intronic	-	-
8	2238873	A	C	A	C	EVM0028537	intronic	-	-
8	2238893	G	C	G	C	EVM0028537	intronic	-	-
8	2238910	C	T	C	T	EVM0028537	intronic	-	-
8	2238911	G	C	G	C	EVM0028537	intronic	-	-
8	2238914	T	G	T	G	EVM0028537	intronic	-	-
8	2238920	T	G	T	G	EVM0028537	intronic	-	-
8	2238930	C	G	C	G	EVM0028537	intronic	-	-
8	2238936	A	G	A	G	EVM0028537	intronic	-	-
8	2238959	C	T	T	C	EVM0028537	intronic	-	-
8	2240680	A	C	A	C	EVM0028537	intronic	-	-
8	2240686	G	T	G	T	EVM0028537	intronic	-	-
8	2243441	G	C	G	C	EVM0028537	intronic	-	-
8	2243463	T	A	T	A	EVM0028537	intronic	-	-
8	2243482	T	A	T	A	EVM0028537	intronic	-	-
8	2243505	T	G	T	G	EVM0028537	intronic	-	-
8	2243528	G	A	G	A	EVM0028537	intronic	-	-
8	2243550	A	T	A	T	EVM0028537	intronic	-	-
8	2243556	G	A	G	A	EVM0028537	intronic	-	-
8	2243597	G	A	G	A	EVM0028537	intronic	-	-
8	2243600	T	C	T	C	EVM0028537	intronic	-	-
8	2243626	T	C	T	C	EVM0028537	intronic	-	-
8	2243664	T	C	T	C	EVM0028537	intronic	-	-
8	2243666	A	T	A	T	EVM0028537	intronic	-	-
8	2243680	C	G	C	G	EVM0028537	intronic	-	-
8	2243699	C	T	C	T	EVM0028537	intronic	-	-
8	2243837	C	T	C	T	EVM0028537	intronic	-	-
8	2243849	C	A	C	A	EVM0028537	intronic	-	-
8	2243850	A	C	A	C	EVM0028537	intronic	-	-
8	2243888	C	A	C	A	EVM0028537	intronic	-	-
8	2243891	T	A	T	A	EVM0028537	intronic	-	-
8	2243904	C	G	C	G	EVM0028537	intronic	-	-
8	2243906	A	G	A	G	EVM0028537	intronic	-	-
8	2243924	G	A	G	A	EVM0028537	intronic	-	-
8	2243926	A	T	A	T	EVM0028537	intronic	-	-
8	2243935	A	C	A	C	EVM0028537	intronic	-	-
8	2244727	T	A	T	A	EVM0028537	exonic	c.A2142T:p.K714N,	nonsynonymous SNV
8	2244735	C	T	C	T	EVM0028537	exonic	c.G2134A:p.E712K,	nonsynonymous SNV
8	2244742	T	G	T	G	EVM0028537	exonic	c.A2127C:p.A709A,	synonymous SNV
8	2244774	T	C	T	C	EVM0028537	exonic	c.A2095G:p.N699D,	nonsynonymous SNV
8	2244940	C	T	C	T	EVM0028537	exonic	c.G1929A:p.E643E,	synonymous SNV
8	2244969	G	A	G	A	EVM0028537	exonic	c.C1900T:p.H634Y,	nonsynonymous SNV
8	2244996	A	C	A	C	EVM0028537	exonic	c.T1873G:p.Y625D,	nonsynonymous SNV
8	2245029	A	G	A	G	EVM0028537	exonic	c.T1840C:p.Y614H,	nonsynonymous SNV
8	2245083	C	T	C	T	EVM0028537	exonic	c.G1786A:p.D596N,	nonsynonymous SNV
8	2245093	G	A	G	A	EVM0028537	exonic	c.C1776T:p.L592L,	synonymous SNV
8	2245106	C	T	C	T	EVM0028537	exonic	c.G1763A:p.S588N,	nonsynonymous SNV
8	2245113	C	T	C	T	EVM0028537	exonic	c.G1756A:p.V586I,	nonsynonymous SNV
8	2245491	C	G	C	G	EVM0028537	exonic	c.G1378C:p.E460Q,	nonsynonymous SNV
8	2245504	C	A	C	A	EVM0028537	exonic	c.G1365T:p.P455P,	synonymous SNV
8	2245510	T	C	T	C	EVM0028537	exonic	c.A1359G:p.K453K,	synonymous SNV
8	2245520	T	A	T	A	EVM0028537	exonic	c.A1349T:p.Q450L,	nonsynonymous SNV
8	2245521	G	A	G	A	EVM0028537	exonic	c.C1348T:p.Q450X,	stopgain SNV
8	2245564	T	C	T	C	EVM0028537	exonic	c.A1305G:p.K435K,	synonymous SNV
8	2245572	T	C	T	C	EVM0028537	exonic	c.A1297G:p.K433E,	nonsynonymous SNV
8	2245644	A	G	A	G	EVM0028537	exonic	c.T1225C:p.L409L,	synonymous SNV
8	2245669	G	A	G	A	EVM0028537	exonic	c.C1200T:p.H400H,	synonymous SNV
8	2245672	C	A	C	A	EVM0028537	exonic	c.G1197T:p.E399D,	nonsynonymous SNV
8	2245676	T	G	T	G	EVM0028537	exonic	c.A1193C:p.K398T,	nonsynonymous SNV
8	2245688	C	T	C	T	EVM0028537	exonic	c.G1181A:p.W394X,	stopgain SNV
8	2245696	G	A	G	A	EVM0028537	exonic	c.C1173T:p.S391S,	synonymous SNV
8	2245707	C	A	C	A	EVM0028537	exonic	c.G1162T:p.V388L,	nonsynonymous SNV
8	2245709	C	G	C	G	EVM0028537	exonic	c.G1160C:p.R387T,	nonsynonymous SNV
8	2245726	G	T	G	T	EVM0028537	exonic	c.C1143A:p.S381S,	synonymous SNV
8	2246962	G	C	G	C	EVM0028537	upstream	-	-
8	2246974	G	A	G	A	EVM0028537	upstream	-	-
8	2247002	C	T	C	T	EVM0028537	upstream	-	-
8	2247011	G	T	G	T	EVM0028537	upstream	-	-
8	2269692	T	C	T	C	EVM0032804	exonic	c.A3063G:p.I1021M,	nonsynonymous SNV
8	2269707	T	A	T	A	EVM0032804	exonic	c.A3048T:p.S1016S,	synonymous SNV
8	2269728	G	T	G	T	EVM0032804	exonic	c.C3027A:p.S1009R,	nonsynonymous SNV
8	2269742	C	T	C	T	EVM0032804	exonic	c.G3013A:p.D1005N,	nonsynonymous SNV
8	2269744	C	T	C	T	EVM0032804	exonic	c.G3011A:p.G1004E,	nonsynonymous SNV
8	2269746	A	G	A	G	EVM0032804	exonic	c.T3009C:p.L1003L,	synonymous SNV
8	2269752	T	A	T	A	EVM0032804	exonic	c.A3003T:p.Q1001H,	nonsynonymous SNV
8	2269773	G	A	G	A	EVM0032804	exonic	c.C2982T:p.I994I,	synonymous SNV
8	2269779	A	T	A	T	EVM0032804	exonic	c.T2976A:p.H992Q,	nonsynonymous SNV
8	2269790	C	T	C	T	EVM0032804	exonic	c.G2965A:p.G989S,	nonsynonymous SNV
8	2269796	T	C	T	C	EVM0032804	exonic	c.A2959G:p.R987G,	nonsynonymous SNV
8	2269815	G	T	G	T	EVM0032804	exonic	c.C2940A:p.V980V,	synonymous SNV
8	2269830	A	G	A	G	EVM0032804	exonic	c.T2925C:p.D975D,	synonymous SNV
8	2269832	C	G	C	G	EVM0032804	exonic	c.G2923C:p.D975H,	nonsynonymous SNV
8	2269838	G	A	G	A	EVM0032804	exonic	c.C2917T:p.P973S,	nonsynonymous SNV
8	2269842	A	G	A	G	EVM0032804	exonic	c.T2913C:p.T971T,	synonymous SNV
8	2269986	C	T	C	T	EVM0032804	exonic	c.G2769A:p.K923K,	synonymous SNV
8	2269994	A	C	A	C	EVM0032804	exonic	c.T2761G:p.S921A,	nonsynonymous SNV
8	2269997	G	C	G	C	EVM0032804	exonic	c.C2758G:p.H920D,	nonsynonymous SNV
8	2270020	C	T	C	T	EVM0032804	exonic	c.G2735A:p.R912K,	nonsynonymous SNV
8	2270028	C	G	C	G	EVM0032804	exonic	c.G2727C:p.L909F,	nonsynonymous SNV
8	2270051	C	T	C	T	EVM0032804	exonic	c.G2704A:p.G902S,	nonsynonymous SNV
8	2270061	T	C	T	C	EVM0032804	exonic	c.A2694G:p.L898L,	synonymous SNV
8	2270085	C	T	C	T	EVM0032804	exonic	c.G2670A:p.E890E,	synonymous SNV
8	2270393	A	G	A	G	EVM0032804	exonic	c.T2362C:p.F788L,	nonsynonymous SNV
8	2270400	C	T	C	T	EVM0032804	exonic	c.G2355A:p.K785K,	synonymous SNV
8	2270426	C	T	C	T	EVM0032804	exonic	c.G2329A:p.D777N,	nonsynonymous SNV
8	2270428	G	A	G	A	EVM0032804	exonic	c.C2327T:p.S776F,	nonsynonymous SNV
8	2270529	T	C	T	C	EVM0032804	exonic	c.A2226G:p.L742L,	synonymous SNV
8	2270562	A	G	A	G	EVM0032804	exonic	c.T2193C:p.A731A,	synonymous SNV
8	2270576	C	T	C	T	EVM0032804	exonic	c.G2179A:p.D727N,	nonsynonymous SNV
8	2270647	A	C	A	C	EVM0032804	exonic	c.T2108G:p.V703G,	nonsynonymous SNV
8	2270648	C	G	C	G	EVM0032804	exonic	c.G2107C:p.V703L,	nonsynonymous SNV
8	2270657	C	T	C	T	EVM0032804	exonic	c.G2098A:p.G700S,	nonsynonymous SNV
8	2270667	A	G	A	G	EVM0032804	exonic	c.T2088C:p.G696G,	synonymous SNV
8	2270689	G	C	G	C	EVM0032804	exonic	c.C2066G:p.T689S,	nonsynonymous SNV
8	2270940	G	A	G	A	EVM0032804	exonic	c.C1815T:p.P605P,	synonymous SNV
8	2271036	A	T	A	T	EVM0032804	exonic	c.T1719A:p.Y573X,	stopgain SNV
8	2271038	A	G	A	G	EVM0032804	exonic	c.T1717C:p.Y573H,	nonsynonymous SNV
8	2271084	C	A	C	A	EVM0032804	exonic	c.G1671T:p.R557S,	nonsynonymous SNV
8	2271091	G	A	G	A	EVM0032804	exonic	c.C1664T:p.T555M,	nonsynonymous SNV
8	2271143	G	T	G	T	EVM0032804	exonic	c.C1612A:p.L538I,	nonsynonymous SNV
8	2271144	T	C	T	C	EVM0032804	exonic	c.A1611G:p.S537S,	synonymous SNV
8	2271145	G	A	G	A	EVM0032804	exonic	c.C1610T:p.S537L,	nonsynonymous SNV
8	2271147	C	G	C	G	EVM0032804	exonic	c.G1608C:p.L536F,	nonsynonymous SNV
8	2271168	C	T	C	T	EVM0032804	exonic	c.G1587A:p.M529I,	nonsynonymous SNV
8	2271177	G	C	G	C	EVM0032804	exonic	c.C1578G:p.A526A,	synonymous SNV
8	2271201	G	C	G	C	EVM0032804	exonic	c.C1554G:p.Y518X,	stopgain SNV
8	2271277	G	T	G	T	EVM0032804	exonic	c.C1478A:p.S493X,	stopgain SNV
8	2271506	C	T	C	T	EVM0032804	exonic	c.G1249A:p.D417N,	nonsynonymous SNV
8	2271509	A	T	A	T	EVM0032804	exonic	c.T1246A:p.C416S,	nonsynonymous SNV
8	2271512	G	C	G	C	EVM0032804	exonic	c.C1243G:p.Q415E,	nonsynonymous SNV
8	2271554	T	C	T	C	EVM0032804	exonic	c.A1201G:p.K401E,	nonsynonymous SNV
8	2271671	G	A	G	A	EVM0032804	exonic	c.C1084T:p.P362S,	nonsynonymous SNV
8	2271674	G	T	G	T	EVM0032804	exonic	c.C1081A:p.Q361K,	nonsynonymous SNV
8	2271679	T	C	T	C	EVM0032804	exonic	c.A1076G:p.D359G,	nonsynonymous SNV
8	2271833	G	T	G	T	EVM0032804	exonic	c.C922A:p.L308I,	nonsynonymous SNV
8	2271879	G	A	G	A	EVM0032804	exonic	c.C876T:p.D292D,	synonymous SNV
8	2271882	A	G	A	G	EVM0032804	exonic	c.T873C:p.D291D,	synonymous SNV
8	2271885	C	T	C	T	EVM0032804	exonic	c.G870A:p.L290L,	synonymous SNV
8	2271928	C	T	C	T	EVM0032804	exonic	c.G827A:p.R276K,	nonsynonymous SNV
8	2272020	T	C	T	C	EVM0032804	exonic	c.A735G:p.Q245Q,	synonymous SNV
8	2272028	C	T	C	T	EVM0032804	exonic	c.G727A:p.V243I,	nonsynonymous SNV
8	2272154	G	T	G	T	EVM0032804	exonic	c.C601A:p.R201S,	nonsynonymous SNV
8	2272285	C	T	C	T	EVM0032804	exonic	c.G470A:p.S157N,	nonsynonymous SNV
8	2272298	T	C	T	C	EVM0032804	exonic	c.A457G:p.K153E,	nonsynonymous SNV
8	2272338	A	G	A	G	EVM0032804	exonic	c.T417C:p.D139D,	synonymous SNV
8	2272340	C	T	C	T	EVM0032804	exonic	c.G415A:p.D139N,	nonsynonymous SNV
8	2272355	C	T	C	T	EVM0032804	exonic	c.G400A:p.E134K,	nonsynonymous SNV
8	2272534	T	A	T	A	EVM0032804	exonic	c.A221T:p.K74M,	nonsynonymous SNV
8	2272618	G	A	G	A	EVM0032804	exonic	c.C137T:p.T46I,	nonsynonymous SNV
8	2272631	T	C	T	C	EVM0032804	exonic	c.A124G:p.T42A,	nonsynonymous SNV
8	2272653	C	A	C	A	EVM0032804	exonic	c.G102T:p.K34N,	nonsynonymous SNV
8	2272657	G	T	G	T	EVM0032804	exonic	c.C98A:p.A33E,	nonsynonymous SNV
8	2272659	A	G	A	G	EVM0032804	exonic	c.T96C:p.C32C,	synonymous SNV
8	2272661	A	G	A	G	EVM0032804	exonic	c.T94C:p.C32R,	nonsynonymous SNV
8	2272697	C	G	C	G	EVM0032804	exonic	c.G58C:p.E20Q,	nonsynonymous SNV
8	2272773	A	G	A	G	EVM0032804	5'UTR	-	-
8	2272867	A	T	A	T	EVM0032804	5'UTR	-	-
8	2272870	G	C	G	C	EVM0032804	5'UTR	-	-
8	2272903	G	C	G	C	EVM0032804	upstream	-	-
8	2276750	C	T	C	T	EVM0032804	intergenic	-	-
8	2276766	A	G	A	G	EVM0032804	intergenic	-	-
8	2276768	C	T	C	T	EVM0032804	intergenic	-	-
8	2278788	G	A	G	A	EVM0032804	intergenic	-	-
8	2278937	T	C	T	C	EVM0032804	intergenic	-	-
8	2279047	T	G	T	G	EVM0032804	intergenic	-	-
8	2279048	T	G	T	G	EVM0032804	intergenic	-	-
8	2283091	T	C	T	C	EVM0032804	intergenic	-	-
8	2283351	G	C	G	C	EVM0032804	intergenic	-	-
8	2283487	C	G	C	G	EVM0032804	intergenic	-	-
8	2283492	A	C	A	C	EVM0032804	intergenic	-	-
8	2283844	A	G	A	G	EVM0032804	intergenic	-	-
8	2284154	A	G	A	G	EVM0032804	intergenic	-	-
8	2284660	G	A	G	A	EVM0032804	intergenic	-	-
8	2284726	T	C	T	C	EVM0032804	intergenic	-	-
8	2284813	A	C	A	C	EVM0032804	intergenic	-	-
8	2284834	G	A	G	A	EVM0032804	intergenic	-	-
8	2284847	C	T	C	T	EVM0032804	intergenic	-	-
8	2284854	T	A	T	A	EVM0032804	intergenic	-	-
8	2284867	T	C	T	C	EVM0032804	intergenic	-	-
8	2284903	A	G	A	G	EVM0032804	intergenic	-	-
8	2284932	G	A	G	A	EVM0032804	intergenic	-	-
8	2284941	A	T	A	T	EVM0032804	intergenic	-	-
8	2284974	C	T	C	T	EVM0032804	intergenic	-	-
8	2285018	G	A	G	A	EVM0032804	intergenic	-	-
8	2285039	A	C	A	C	EVM0032804	intergenic	-	-
8	2285080	T	C	T	C	EVM0032804	intergenic	-	-
8	2285102	A	T	A	T	EVM0032804	intergenic	-	-
8	2285107	C	T	C	T	EVM0032804	intergenic	-	-
8	2285116	G	A	G	A	EVM0032804	intergenic	-	-
8	2285133	C	T	C	T	EVM0032804	intergenic	-	-
8	2285142	C	G	C	G	EVM0032804	intergenic	-	-
8	2285146	C	A	C	A	EVM0032804	intergenic	-	-
8	2285170	C	T	C	T	EVM0032804	intergenic	-	-
8	2285343	C	T	C	T	EVM0032804	intergenic	-	-
8	2288159	C	T	C	T	EVM0032804	intergenic	-	-
8	2288167	G	A	G	A	EVM0032804	intergenic	-	-
8	2288174	G	A	G	A	EVM0032804	intergenic	-	-
8	2288175	G	T	G	T	EVM0032804	intergenic	-	-
8	2288200	T	C	T	C	EVM0032804	intergenic	-	-
8	2288223	C	G	C	G	EVM0032804	intergenic	-	-
8	2288256	C	T	C	T	EVM0032804	intergenic	-	-
8	2288257	A	T	A	T	EVM0032804	intergenic	-	-
8	2288295	C	G	C	G	EVM0032804	intergenic	-	-
8	2288300	G	C	G	C	EVM0032804	intergenic	-	-
8	2288302	A	T	A	T	EVM0032804	intergenic	-	-
8	2289960	C	T	C	T	EVM0032804	intergenic	-	-
8	2289975	G	A	G	A	EVM0032804	intergenic	-	-
8	2289976	G	T	G	T	EVM0032804	intergenic	-	-
8	2297702	T	C	T	C	EVM0032804	intergenic	-	-
8	2297704	T	C	T	C	EVM0032804	intergenic	-	-
8	2299801	A	G	A	G	EVM0032804	intergenic	-	-
8	2299855	A	G	A	G	EVM0032804	intergenic	-	-
8	2318693	C	T	C	T	EVM0016936	downstream	-	-
8	2319042	A	G	A	G	EVM0016936	downstream	-	-
8	2319060	A	G	A	G	EVM0016936	downstream	-	-
8	2319070	T	C	T	C	EVM0016936	downstream	-	-
8	2319073	C	T	C	T	EVM0016936	downstream	-	-
8	2319138	G	A	G	A	EVM0016936	downstream	-	-
8	2319142	G	A	G	A	EVM0016936	downstream	-	-
8	2319147	C	G	C	G	EVM0016936	downstream	-	-
8	2319188	A	T	A	T	EVM0016936	downstream	-	-
8	2319190	G	A	G	A	EVM0016936	downstream	-	-
8	2319203	C	A	C	A	EVM0016936	downstream	-	-
8	2319329	T	G	T	G	EVM0016936	downstream	-	-
8	2319385	T	C	T	C	EVM0016936	downstream	-	-
8	2319421	G	A	G	A	EVM0016936	downstream	-	-
8	2319424	T	C	T	C	EVM0016936	downstream	-	-
8	2319443	A	C	A	C	EVM0016936	downstream	-	-
8	2319450	T	C	T	C	EVM0016936	downstream	-	-
8	2319462	T	C	T	C	EVM0016936	downstream	-	-
8	2319600	C	T	C	T	EVM0016936	downstream	-	-
8	2319631	C	A	C	A	EVM0016936	downstream	-	-
8	2319642	G	T	G	T	EVM0016936	downstream	-	-
8	2319735	G	T	G	T	EVM0016936	exonic	c.C2139A:p.N713K,	nonsynonymous SNV
8	2319745	A	T	A	T	EVM0016936	exonic	c.T2129A:p.I710N,	nonsynonymous SNV
8	2319750	G	A	G	A	EVM0016936	exonic	c.C2124T:p.S708S,	synonymous SNV
8	2319751	G	T	G	T	EVM0016936	exonic	c.C2123A:p.S708Y,	nonsynonymous SNV
8	2319752	A	G	A	G	EVM0016936	exonic	c.T2122C:p.S708P,	nonsynonymous SNV
8	2319763	C	T	C	T	EVM0016936	exonic	c.G2111A:p.S704N,	nonsynonymous SNV
8	2320369	T	G	T	G	EVM0016936	exonic	c.A1625C:p.K542T,	nonsynonymous SNV
8	2320426	G	T	G	T	EVM0016936	exonic	c.C1568A:p.S523Y,	nonsynonymous SNV
8	2320430	C	T	C	T	EVM0016936	exonic	c.G1564A:p.E522K,	nonsynonymous SNV
8	2320431	A	G	A	G	EVM0016936	exonic	c.T1563C:p.N521N,	synonymous SNV
8	2320443	A	T	A	T	EVM0016936	exonic	c.T1551A:p.D517E,	nonsynonymous SNV
8	2320448	G	T	G	T	EVM0016936	exonic	c.C1546A:p.L516I,	nonsynonymous SNV
8	2320449	T	C	T	C	EVM0016936	exonic	c.A1545G:p.S515S,	synonymous SNV
8	2320450	G	A	G	A	EVM0016936	exonic	c.C1544T:p.S515L,	nonsynonymous SNV
8	2320482	G	C	G	C	EVM0016936	exonic	c.C1512G:p.V504V,	synonymous SNV
8	2320483	A	G	A	G	EVM0016936	exonic	c.T1511C:p.V504A,	nonsynonymous SNV
8	2320506	G	C	G	C	EVM0016936	exonic	c.C1488G:p.Y496X,	stopgain SNV
8	2320511	T	C	T	C	EVM0016936	exonic	c.A1483G:p.I495V,	nonsynonymous SNV
8	2320519	G	C	G	C	EVM0016936	exonic	c.C1475G:p.A492G,	nonsynonymous SNV
8	2320521	A	G	A	G	EVM0016936	exonic	c.T1473C:p.I491I,	synonymous SNV
8	2320553	G	A	G	A	EVM0016936	exonic	c.C1441T:p.H481Y,	nonsynonymous SNV
8	2320582	G	T	G	T	EVM0016936	exonic	c.C1412A:p.S471X,	stopgain SNV
8	2320593	A	G	A	G	EVM0016936	exonic	c.T1401C:p.F467F,	synonymous SNV
8	2320607	G	A	G	A	EVM0016936	exonic	c.C1387T:p.L463L,	synonymous SNV
8	2320623	C	T	C	T	EVM0016936	exonic	c.G1371A:p.Q457Q,	synonymous SNV
8	2320628	G	A	G	A	EVM0016936	exonic	c.C1366T:p.Q456X,	stopgain SNV
8	2321119	T	C	T	C	EVM0016936	exonic	c.A875G:p.E292G,	nonsynonymous SNV
8	2321138	G	T	G	T	EVM0016936	exonic	c.C856A:p.L286I,	nonsynonymous SNV
8	2321187	A	G	A	G	EVM0016936	exonic	c.T807C:p.D269D,	synonymous SNV
8	2321190	C	T	C	T	EVM0016936	exonic	c.G804A:p.L268L,	synonymous SNV
8	2321593	C	T	C	T	EVM0016936	exonic	c.G470A:p.R157H,	nonsynonymous SNV
8	2321663	C	T	C	T	EVM0016936	exonic	c.G400A:p.E134K,	nonsynonymous SNV
8	2321700	G	A	G	A	EVM0016936	exonic	c.C363T:p.P121P,	synonymous SNV
8	2321842	T	A	T	A	EVM0016936	exonic	c.A221T:p.K74M,	nonsynonymous SNV
8	2322005	C	G	C	G	EVM0016936	exonic	c.G58C:p.E20Q,	nonsynonymous SNV
8	2322394	A	T	A	T	EVM0016936	upstream	-	-
8	2322434	G	A	G	A	EVM0016936	upstream	-	-
8	2322440	A	T	A	T	EVM0016936	upstream	-	-
8	2322548	T	A	T	A	EVM0016936	upstream	-	-
8	2322569	C	G	C	G	EVM0016936	upstream	-	-
8	2322582	T	C	T	C	EVM0016936	upstream	-	-
8	2322662	A	C	A	C	EVM0016936	upstream	-	-
8	2322668	G	T	G	T	EVM0016936	upstream	-	-
8	2322718	A	G	A	G	EVM0016936	upstream	-	-
8	2322820	T	A	T	A	EVM0016936	upstream	-	-
8	2322843	G	T	G	T	EVM0016936	upstream	-	-
8	2322852	G	A	G	A	EVM0016936	upstream	-	-
8	2322881	G	A	G	A	EVM0016936	upstream	-	-
8	2322882	C	T	C	T	EVM0016936	upstream	-	-
8	2322949	G	A	G	A	EVM0016936	upstream	-	-
8	2322986	A	T	A	T	EVM0016936	upstream	-	-
8	2323011	A	T	A	T	EVM0016936	upstream	-	-
8	2323019	A	G	A	G	EVM0016936	upstream	-	-
8	2323055	T	A	T	A	EVM0016936	upstream	-	-
8	2323063	T	A	T	A	EVM0016936	intergenic	-	-
8	2323089	T	C	T	C	EVM0016936	intergenic	-	-
8	2323382	T	C	T	C	EVM0016936	intergenic	-	-
8	2323409	G	A	G	A	EVM0016936	intergenic	-	-
8	2323410	G	T	G	T	EVM0016936	intergenic	-	-
8	2323426	A	T	A	T	EVM0016936	intergenic	-	-
8	2323432	A	G	A	G	EVM0016936	intergenic	-	-
8	2323452	A	C	A	C	EVM0016936	intergenic	-	-
8	2323467	T	C	T	C	EVM0016936	intergenic	-	-
8	2323470	A	G	A	G	EVM0016936	intergenic	-	-
8	2323472	C	G	C	G	EVM0016936	intergenic	-	-
8	2323474	G	A	G	A	EVM0016936	intergenic	-	-
8	2323502	C	T	C	T	EVM0016936	intergenic	-	-
8	2323505	T	C	T	C	EVM0016936	intergenic	-	-
8	2323520	G	A	G	A	EVM0016936	intergenic	-	-
8	2323529	C	T	C	T	EVM0016936	intergenic	-	-
8	2323530	C	T	C	T	EVM0016936	intergenic	-	-
8	2323547	A	T	A	T	EVM0016936	intergenic	-	-
8	2323552	C	T	C	T	EVM0016936	intergenic	-	-
8	2323554	A	G	A	G	EVM0016936	intergenic	-	-
8	2323558	T	C	T	C	EVM0016936	intergenic	-	-
8	2323757	T	G	T	G	EVM0016936	intergenic	-	-
8	2323796	G	A	G	A	EVM0018688	downstream	-	-
8	2323918	G	T	G	T	EVM0018688	downstream	-	-
8	2323932	A	G	A	G	EVM0018688	downstream	-	-
8	2324100	T	C	T	C	EVM0018688	downstream	-	-
8	2324103	T	C	T	C	EVM0018688	downstream	-	-
8	2324136	A	G	A	G	EVM0018688	downstream	-	-
8	2324143	T	G	G	T	EVM0018688	downstream	-	-
8	2324151	T	C	C	T	EVM0018688	downstream	-	-
8	2324213	A	T	A	T	EVM0018688	downstream	-	-
8	2324227	T	C	T	C	EVM0018688	downstream	-	-
8	2324249	C	G	C	G	EVM0018688	downstream	-	-
8	2324251	G	C	G	C	EVM0018688	downstream	-	-
8	2324264	G	C	G	C	EVM0018688	downstream	-	-
8	2324266	T	A	A	T	EVM0018688	downstream	-	-
8	2324297	T	C	T	C	EVM0018688	downstream	-	-
8	2324323	A	C	A	C	EVM0018688	downstream	-	-
8	2324359	C	T	C	T	EVM0018688	downstream	-	-
8	2324380	T	G	T	G	EVM0018688	downstream	-	-
8	2324449	A	G	G	A	EVM0018688	downstream	-	-
8	2324733	A	T	T	A	EVM0018688	downstream	-	-
8	2324785	G	A	A	G	EVM0018688	downstream	-	-
8	2324898	G	A	A	G	EVM0018688	3'UTR	-	-
8	2324909	A	T	T	A	EVM0018688	3'UTR	-	-
8	2324938	A	G	A	G	EVM0018688	3'UTR	-	-
8	2325197	T	C	T	C	EVM0018688	exonic	c.A2041G:p.M681V,	nonsynonymous SNV
8	2325240	C	T	C	T	EVM0018688	exonic	c.G1998A:p.K666K,	synonymous SNV
8	2325283	G	T	G	T	EVM0018688	exonic	c.C1955A:p.T652N,	nonsynonymous SNV
8	2325560	T	A	T	A	EVM0018688	exonic	c.A1678T:p.T560S,	nonsynonymous SNV
8	2325561	A	T	A	T	EVM0018688	exonic	c.T1677A:p.R559R,	synonymous SNV
8	2325653	T	C	T	C	EVM0018688	exonic	c.A1585G:p.I529V,	nonsynonymous SNV
8	2325721	A	G	G	A	EVM0018688	exonic	c.T1517C:p.V506A,	nonsynonymous SNV
8	2325838	G	T	G	T	EVM0018688	exonic	c.C1400A:p.S467Y,	nonsynonymous SNV
8	2325924	A	T	A	T	EVM0018688	exonic	c.T1314A:p.A438A,	synonymous SNV
8	2325994	C	T	C	T	EVM0018688	exonic	c.G1244A:p.R415H,	nonsynonymous SNV
8	2326086	C	T	T	C	EVM0018688	exonic	c.G1152A:p.L384L,	synonymous SNV
8	2326147	G	A	A	G	EVM0018688	exonic	c.C1091T:p.A364V,	nonsynonymous SNV
8	2326230	G	A	G	A	EVM0018688	exonic	c.C1008T:p.H336H,	synonymous SNV
8	2326281	A	C	A	C	EVM0018688	exonic	c.T957G:p.L319L,	synonymous SNV
8	2326296	C	T	T	C	EVM0018688	exonic	c.G942A:p.K314K,	synonymous SNV
8	2326331	C	T	C	T	EVM0018688	exonic	c.G907A:p.E303K,	nonsynonymous SNV
8	2326415	G	A	G	A	EVM0018688	exonic	c.C823T:p.H275Y,	nonsynonymous SNV
8	2326442	C	T	C	T	EVM0018688	exonic	c.G796A:p.D266N,	nonsynonymous SNV
8	2326484	C	T	C	T	EVM0018688	exonic	c.G754A:p.E252K,	nonsynonymous SNV
8	2326485	G	A	G	A	EVM0018688	exonic	c.C753T:p.F251F,	synonymous SNV
8	2326502	C	T	T	C	EVM0018688	exonic	c.G736A:p.E246K,	nonsynonymous SNV
8	2326552	G	A	A	G	EVM0018688	exonic	c.C686T:p.P229L,	nonsynonymous SNV
8	2326910	T	C	C	T	EVM0018688	exonic	c.A328G:p.T110A,	nonsynonymous SNV
8	2327100	G	A	A	G	EVM0018688	exonic	c.C138T:p.T46T,	synonymous SNV
8	2327225	G	C	C	G	EVM0018688	exonic	c.C13G:p.L5V,	nonsynonymous SNV
8	2327255	A	T	T	A	EVM0018688	5'UTR	-	-
8	2327344	A	G	G	A	EVM0018688	upstream	-	-
8	2327400	C	T	T	C	EVM0018688	upstream	-	-
8	2327747	G	A	A	G	EVM0018688	upstream	-	-
8	2327764	C	T	T	C	EVM0018688	upstream	-	-
8	2327770	G	T	T	G	EVM0018688	upstream	-	-
8	2327777	A	G	G	A	EVM0018688	upstream	-	-
8	2327780	A	G	A	G	EVM0018688	upstream	-	-
8	2327785	G	A	G	A	EVM0018688	upstream	-	-
8	2327818	T	C	C	T	EVM0018688	upstream	-	-
8	2327843	A	G	G	A	EVM0018688	upstream	-	-
8	2327852	T	C	T	C	EVM0018688	upstream	-	-
8	2327862	A	G	G	A	EVM0018688	upstream	-	-
8	2327871	T	C	C	T	EVM0018688	upstream	-	-
8	2327874	T	A	A	T	EVM0018688	upstream	-	-
8	2327900	A	C	C	A	EVM0018688	upstream	-	-
8	2327908	A	T	T	A	EVM0018688	upstream	-	-
8	2327920	C	T	T	C	EVM0018688	upstream	-	-
8	2327930	C	T	C	T	EVM0018688	upstream	-	-
8	2327932	A	G	G	A	EVM0018688	upstream	-	-
8	2327934	T	C	C	T	EVM0018688	upstream	-	-
8	2327935	A	T	T	A	EVM0018688	upstream	-	-
8	2327938	C	T	C	T	EVM0018688	upstream	-	-
8	2327948	G	A	G	A	EVM0018688	upstream	-	-
8	2327951	A	G	G	A	EVM0018688	upstream	-	-
8	2327956	G	A	G	A	EVM0018688	upstream	-	-
8	2327998	A	G	A	G	EVM0018688	upstream	-	-
8	2328002	T	C	C	T	EVM0018688	upstream	-	-
8	2328008	G	C	C	G	EVM0018688	upstream	-	-
8	2328023	G	T	T	G	EVM0018688	upstream	-	-
8	2328024	A	G	G	A	EVM0018688	upstream	-	-
8	2328032	G	C	C	G	EVM0018688	upstream	-	-
8	2328040	T	C	C	T	EVM0018688	upstream	-	-
8	2328051	C	T	C	T	EVM0018688	upstream	-	-
8	2328060	C	T	C	T	EVM0018688	upstream	-	-
8	2328072	C	T	T	C	EVM0018688	upstream	-	-
8	2328100	C	T	C	T	EVM0018688	upstream	-	-
8	2328105	G	A	A	G	EVM0018688	upstream	-	-
8	2328106	G	A	A	G	EVM0018688	upstream	-	-
8	2328118	G	A	A	G	EVM0018688	upstream	-	-
8	2328130	C	A	C	A	EVM0018688	upstream	-	-
8	2328138	C	T	T	C	EVM0018688	upstream	-	-
8	2328150	G	A	A	G	EVM0018688	upstream	-	-
8	2328176	G	A	A	G	EVM0018688	upstream	-	-
8	2328183	C	T	T	C	EVM0018688	upstream	-	-
8	2328194	G	A	A	G	EVM0018688	upstream	-	-
8	2328198	T	C	T	C	EVM0018688	upstream	-	-
8	2328202	G	A	A	G	EVM0018688	upstream	-	-
8	2328252	C	T	T	C	EVM0018688	upstream	-	-
8	2328258	G	A	A	G	EVM0018688	upstream	-	-
8	2328274	G	A	A	G	EVM0018688	intergenic	-	-
8	2328285	A	G	G	A	EVM0018688	intergenic	-	-
8	2328308	T	C	T	C	EVM0018688	intergenic	-	-
8	2328319	C	T	T	C	EVM0018688	intergenic	-	-
8	2328323	A	G	G	A	EVM0018688	intergenic	-	-
8	2328325	C	T	C	T	EVM0018688	intergenic	-	-
8	2328337	C	T	T	C	EVM0018688	intergenic	-	-
8	2328355	C	T	T	C	EVM0018688	intergenic	-	-
8	2329569	G	A	G	A	EVM0018688	intergenic	-	-
8	2329587	A	T	T	A	EVM0018688	intergenic	-	-
8	2329594	C	T	T	C	EVM0018688	intergenic	-	-
8	2329602	G	A	A	G	EVM0018688	intergenic	-	-
8	2329781	G	A	A	G	EVM0018688	intergenic	-	-
8	2329782	T	A	A	T	EVM0018688	intergenic	-	-
8	2329792	C	T	C	T	EVM0018688	intergenic	-	-
8	2329795	G	A	A	G	EVM0018688	intergenic	-	-
8	2329805	T	C	T	C	EVM0018688	intergenic	-	-
8	2329814	A	G	G	A	EVM0018688	intergenic	-	-
8	2329818	G	A	A	G	EVM0018688	intergenic	-	-
8	2329837	T	A	A	T	EVM0018688	intergenic	-	-
8	2329850	A	G	G	A	EVM0018688	intergenic	-	-
8	2329860	T	A	A	T	EVM0018688	intergenic	-	-
8	2329875	G	A	A	G	EVM0018688	intergenic	-	-
8	2329886	C	T	C	T	EVM0018688	intergenic	-	-
8	2329945	A	G	A	G	EVM0018688	intergenic	-	-
8	2329992	T	C	C	T	EVM0018688	intergenic	-	-
8	2330013	G	A	A	G	EVM0018688	intergenic	-	-
8	2330032	A	G	A	G	EVM0018688	intergenic	-	-
8	2330057	A	G	G	A	EVM0018688	intergenic	-	-
8	2330072	T	C	T	C	EVM0018688	intergenic	-	-
8	2330105	G	C	C	G	EVM0018688	intergenic	-	-
8	2330136	A	T	A	T	EVM0018688	intergenic	-	-
8	2330157	A	G	A	G	EVM0018688	intergenic	-	-
8	2330226	A	T	A	T	EVM0018688	intergenic	-	-
8	2330262	C	A	C	A	EVM0018688	intergenic	-	-
8	2330382	T	A	A	T	EVM0018688	intergenic	-	-
8	2330383	G	A	G	A	EVM0018688	intergenic	-	-
8	2330989	T	C	C	T	EVM0018688	intergenic	-	-
8	2331497	G	A	G	A	EVM0018688	intergenic	-	-
8	2331511	T	A	T	A	EVM0018688	intergenic	-	-
8	2331551	A	C	C	A	EVM0018688	intergenic	-	-
8	2331583	A	G	G	A	EVM0018688	intergenic	-	-
8	2331607	T	A	A	T	EVM0018688	intergenic	-	-
8	2331608	G	A	G	A	EVM0018688	intergenic	-	-
8	2331616	G	A	A	G	EVM0018688	intergenic	-	-
8	2331619	C	G	C	G	EVM0018688	intergenic	-	-
8	2331621	A	G	A	G	EVM0018688	intergenic	-	-
8	2331637	G	C	C	G	EVM0018688	intergenic	-	-
8	2331638	A	G	G	A	EVM0018688	intergenic	-	-
8	2331640	G	A	G	A	EVM0018688	intergenic	-	-
8	2331646	T	C	C	T	EVM0018688	intergenic	-	-
8	2331655	G	A	G	A	EVM0018688	intergenic	-	-
8	2331656	C	T	T	C	EVM0018688	intergenic	-	-
8	2331657	G	A	G	A	EVM0018688	intergenic	-	-
8	2331676	T	C	T	C	EVM0018688	intergenic	-	-
8	2331695	G	A	G	A	EVM0018688	intergenic	-	-
8	2331697	G	A	G	A	EVM0018688	intergenic	-	-
8	2331725	C	T	C	T	EVM0018688	intergenic	-	-
8	2331729	C	T	C	T	EVM0018688	intergenic	-	-
8	2331751	C	T	T	C	EVM0018688	intergenic	-	-
8	2331761	C	T	T	C	EVM0018688	intergenic	-	-
8	2331823	C	T	T	C	EVM0018688	intergenic	-	-
8	2331896	G	A	A	G	EVM0018688	intergenic	-	-
8	2331903	G	T	G	T	EVM0018688	intergenic	-	-
8	2331907	G	A	G	A	EVM0018688	intergenic	-	-
8	2331919	C	T	C	T	EVM0018688	intergenic	-	-
8	2331921	T	A	A	T	EVM0018688	intergenic	-	-
8	2331942	G	A	A	G	EVM0018688	intergenic	-	-
8	2331946	C	A	A	C	EVM0018688	intergenic	-	-
8	2331954	A	G	G	A	EVM0018688	intergenic	-	-
8	2331984	T	C	C	T	EVM0018688	intergenic	-	-
8	2332054	A	T	A	T	EVM0018688	intergenic	-	-
8	2332074	G	C	G	C	EVM0018688	intergenic	-	-
8	2332126	C	A	A	C	EVM0018688	intergenic	-	-
8	2332246	C	G	G	C	EVM0018688	intergenic	-	-
8	2187422	C	T	T	C	EVM0018688	intergenic	-	-
8	2187440	A	C	A	C	EVM0018688	intergenic	-	-
8	2187447	G	A	G	A	EVM0018688	intergenic	-	-
8	2187478	C	T	C	T	EVM0018688	intergenic	-	-
8	2187485	G	A	G	A	EVM0018688	intergenic	-	-
8	2187651	G	A	G	A	EVM0018688	intergenic	-	-
8	2187684	C	G	C	G	EVM0018688	intergenic	-	-
8	2187765	G	T	G	T	EVM0018688	intergenic	-	-
8	2187797	A	G	A	G	EVM0018688	intergenic	-	-
8	2191183	C	T	C	T	EVM0031008	downstream	-	-
8	2191187	G	A	G	A	EVM0031008	downstream	-	-
8	2191223	G	A	G	A	EVM0031008	downstream	-	-
8	2191226	C	A	C	A	EVM0031008	downstream	-	-
8	2191283	T	A	T	A	EVM0031008	downstream	-	-
8	2191353	A	T	A	T	EVM0031008	downstream	-	-
8	2191373	A	G	A	G	EVM0031008	downstream	-	-
8	2191374	T	G	T	G	EVM0031008	downstream	-	-
8	2191392	C	G	G	C	EVM0031008	downstream	-	-
8	2191401	A	T	T	A	EVM0031008	downstream	-	-
8	2191412	C	A	C	A	EVM0031008	downstream	-	-
8	2191427	A	C	A	C	EVM0031008	downstream	-	-
8	2191430	G	C	G	C	EVM0031008	downstream	-	-
8	2191442	G	A	G	A	EVM0031008	downstream	-	-
8	2191459	C	T	C	T	EVM0031008	downstream	-	-
8	2191480	A	T	T	A	EVM0031008	downstream	-	-
8	2191482	C	T	C	T	EVM0031008	downstream	-	-
8	2191495	C	G	C	G	EVM0031008	downstream	-	-
8	2191503	A	G	A	G	EVM0031008	downstream	-	-
8	2191512	C	G	C	G	EVM0031008	downstream	-	-
8	2191518	G	A	A	G	EVM0031008	downstream	-	-
8	2191535	A	T	A	T	EVM0031008	downstream	-	-
8	2191537	G	A	G	A	EVM0031008	downstream	-	-
8	2191569	T	C	T	C	EVM0031008	exonic	c.A2808G:p.Q936Q,	synonymous SNV
8	2191570	T	A	T	A	EVM0031008	exonic	c.A2807T:p.Q936L,	nonsynonymous SNV
8	2191579	C	A	C	A	EVM0031008	exonic	c.G2798T:p.S933I,	nonsynonymous SNV
8	2191580	T	A	T	A	EVM0031008	exonic	c.A2797T:p.S933C,	nonsynonymous SNV
8	2191581	C	T	C	T	EVM0031008	exonic	c.G2796A:p.T932T,	synonymous SNV
8	2191582	G	A	G	A	EVM0031008	exonic	c.C2795T:p.T932M,	nonsynonymous SNV
8	2191588	C	T	C	T	EVM0031008	exonic	c.G2789A:p.G930E,	nonsynonymous SNV
8	2191590	C	A	C	A	EVM0031008	exonic	c.G2787T:p.V929V,	synonymous SNV
8	2191622	C	T	C	T	EVM0031008	exonic	c.G2755A:p.E919K,	nonsynonymous SNV
8	2191636	C	A	C	A	EVM0031008	exonic	c.G2741T:p.G914V,	nonsynonymous SNV
8	2191664	A	T	A	T	EVM0031008	exonic	c.T2713A:p.S905T,	nonsynonymous SNV
8	2191668	T	G	T	G	EVM0031008	exonic	c.A2709C:p.K903N,	nonsynonymous SNV
8	2191670	T	C	T	C	EVM0031008	exonic	c.A2707G:p.K903E,	nonsynonymous SNV
8	2191675	G	A	G	A	EVM0031008	exonic	c.C2702T:p.S901L,	nonsynonymous SNV
8	2191686	T	A	T	A	EVM0031008	exonic	c.A2691T:p.Q897H,	nonsynonymous SNV
8	2191690	A	G	A	G	EVM0031008	exonic	c.T2687C:p.L896S,	nonsynonymous SNV
8	2191724	G	T	G	T	EVM0031008	exonic	c.C2653A:p.R885S,	nonsynonymous SNV
8	2191740	A	G	A	G	EVM0031008	exonic	c.T2637C:p.D879D,	synonymous SNV
8	2191752	C	G	C	G	EVM0031008	exonic	c.G2625C:p.L875L,	synonymous SNV
8	2191760	C	T	C	T	EVM0031008	exonic	c.G2617A:p.E873K,	nonsynonymous SNV
8	2191761	T	G	T	G	EVM0031008	exonic	c.A2616C:p.L872L,	synonymous SNV
8	2191767	G	T	G	T	EVM0031008	exonic	c.C2610A:p.S870S,	synonymous SNV
8	2191793	C	T	C	T	EVM0031008	exonic	c.G2584A:p.D862N,	nonsynonymous SNV
8	2191811	C	T	C	T	EVM0031008	exonic	c.G2566A:p.E856K,	nonsynonymous SNV
8	2191815	A	G	A	G	EVM0031008	exonic	c.T2562C:p.R854R,	synonymous SNV
8	2191861	A	T	A	T	EVM0031008	exonic	c.T2516A:p.V839D,	nonsynonymous SNV
8	2191876	G	T	G	T	EVM0031008	exonic	c.C2501A:p.A834E,	nonsynonymous SNV
8	2191904	T	G	T	G	EVM0031008	exonic	c.A2473C:p.K825Q,	nonsynonymous SNV
8	2191915	G	T	T	G	EVM0031008	exonic	c.C2462A:p.A821D,	nonsynonymous SNV
8	2191919	C	T	C	T	EVM0031008	exonic	c.G2458A:p.G820R,	nonsynonymous SNV
8	2191939	C	T	C	T	EVM0031008	exonic	c.G2438A:p.G813D,	nonsynonymous SNV
8	2191947	T	G	T	G	EVM0031008	exonic	c.A2430C:p.T810T,	synonymous SNV
8	2191948	G	C	G	C	EVM0031008	exonic	c.C2429G:p.T810R,	nonsynonymous SNV
8	2191951	G	A	G	A	EVM0031008	exonic	c.C2426T:p.S809F,	nonsynonymous SNV
8	2191968	T	A	T	A	EVM0031008	exonic	c.A2409T:p.K803N,	nonsynonymous SNV
8	2191988	G	A	G	A	EVM0031008	exonic	c.C2389T:p.P797S,	nonsynonymous SNV
8	2191990	G	A	A	G	EVM0031008	exonic	c.C2387T:p.P796L,	nonsynonymous SNV
8	2192003	G	C	G	C	EVM0031008	exonic	c.C2374G:p.H792D,	nonsynonymous SNV
8	2192020	T	C	T	C	EVM0031008	exonic	c.A2357G:p.K786R,	nonsynonymous SNV
8	2192023	T	G	T	G	EVM0031008	exonic	c.A2354C:p.Q785P,	nonsynonymous SNV
8	2192028	A	G	A	G	EVM0031008	exonic	c.T2349C:p.D783D,	synonymous SNV
8	2192033	A	T	A	T	EVM0031008	exonic	c.T2344A:p.Y782N,	nonsynonymous SNV
8	2192063	T	G	T	G	EVM0031008	exonic	c.A2314C:p.M772L,	nonsynonymous SNV
8	2192077	T	C	T	C	EVM0031008	exonic	c.A2300G:p.E767G,	nonsynonymous SNV
8	2192078	C	G	C	G	EVM0031008	exonic	c.G2299C:p.E767Q,	nonsynonymous SNV
8	2192120	G	A	G	A	EVM0031008	exonic	c.C2257T:p.H753Y,	nonsynonymous SNV
8	2192136	A	G	A	G	EVM0031008	exonic	c.T2241C:p.R747R,	synonymous SNV
8	2192137	C	G	C	G	EVM0031008	exonic	c.G2240C:p.R747P,	nonsynonymous SNV
8	2192143	A	T	A	T	EVM0031008	exonic	c.T2234A:p.V745D,	nonsynonymous SNV
8	2192144	C	G	C	G	EVM0031008	exonic	c.G2233C:p.V745L,	nonsynonymous SNV
8	2192209	T	C	T	C	EVM0031008	exonic	c.A2168G:p.H723R,	nonsynonymous SNV
8	2192295	G	A	G	A	EVM0031008	intronic	-	-
8	2192300	A	C	A	C	EVM0031008	intronic	-	-
8	2192337	G	A	G	A	EVM0031008	exonic	c.C2109T:p.D703D,	synonymous SNV
8	2192343	T	G	T	G	EVM0031008	exonic	c.A2103C:p.K701N,	nonsynonymous SNV
8	2192408	G	T	G	T	EVM0031008	exonic	c.C2038A:p.Q680K,	nonsynonymous SNV
8	2192423	C	A	C	A	EVM0031008	exonic	c.G2023T:p.D675Y,	nonsynonymous SNV
8	2192426	T	C	T	C	EVM0031008	exonic	c.A2020G:p.N674D,	nonsynonymous SNV
8	2192444	C	T	C	T	EVM0031008	exonic	c.G2002A:p.E668K,	nonsynonymous SNV
8	2192459	C	T	C	T	EVM0031008	exonic	c.G1987A:p.E663K,	nonsynonymous SNV
8	2192464	T	C	T	C	EVM0031008	exonic	c.A1982G:p.K661R,	nonsynonymous SNV
8	2192489	G	A	G	A	EVM0031008	exonic	c.C1957T:p.R653C,	nonsynonymous SNV
8	2192490	T	C	T	C	EVM0031008	exonic	c.A1956G:p.K652K,	synonymous SNV
8	2192528	C	T	C	T	EVM0031008	exonic	c.G1918A:p.E640K,	nonsynonymous SNV
8	2192537	C	T	C	T	EVM0031008	exonic	c.G1909A:p.E637K,	nonsynonymous SNV
8	2192558	T	A	T	A	EVM0031008	exonic	c.A1888T:p.I630F,	nonsynonymous SNV
8	2192583	A	G	A	G	EVM0031008	exonic	c.T1863C:p.S621S,	synonymous SNV
8	2192595	G	C	G	C	EVM0031008	exonic	c.C1851G:p.N617K,	nonsynonymous SNV
8	2192602	T	A	T	A	EVM0031008	exonic	c.A1844T:p.Y615F,	nonsynonymous SNV
8	2192615	C	T	C	T	EVM0031008	exonic	c.G1831A:p.D611N,	nonsynonymous SNV
8	2192640	T	A	T	A	EVM0031008	exonic splicing	c.1808-2A>T)	-
8	2192652	A	G	A	G	EVM0031008	intronic	-	-
8	2192662	T	C	T	C	EVM0031008	intronic	-	-
8	2192689	C	A	C	A	EVM0031008	exonic splicing	c.1807+1G>T)	-
8	2192690	T	G	T	G	EVM0031008	exonic	c.A1807C:p.R603R,	synonymous SNV
8	2192716	G	A	G	A	EVM0031008	exonic	c.C1781T:p.A594V,	nonsynonymous SNV
8	2192747	C	T	C	T	EVM0031008	exonic	c.G1750A:p.E584K,	nonsynonymous SNV
8	2192828	C	G	C	G	EVM0031008	exonic	c.G1669C:p.D557H,	nonsynonymous SNV
8	2192844	T	C	T	C	EVM0031008	exonic	c.A1653G:p.K551K,	synonymous SNV
8	2192984	T	C	T	C	EVM0031008	exonic	c.A1513G:p.S505G,	nonsynonymous SNV
8	2192988	A	G	A	G	EVM0031008	exonic	c.T1509C:p.H503H,	synonymous SNV
8	2193011	A	G	A	G	EVM0031008	exonic	c.T1486C:p.L496L,	synonymous SNV
8	2193015	T	C	T	C	EVM0031008	exonic	c.A1482G:p.Q494Q,	synonymous SNV
8	2193031	C	T	C	T	EVM0031008	exonic	c.G1466A:p.S489N,	nonsynonymous SNV
8	2193034	C	G	C	G	EVM0031008	exonic	c.G1463C:p.S488T,	nonsynonymous SNV
8	2193052	G	T	G	T	EVM0031008	exonic	c.C1445A:p.S482Y,	nonsynonymous SNV
8	2193085	T	A	T	A	EVM0031008	exonic	c.A1412T:p.K471I,	nonsynonymous SNV
8	2193101	T	C	T	C	EVM0031008	exonic	c.A1396G:p.K466E,	nonsynonymous SNV
8	2193129	G	A	G	A	EVM0031008	exonic	c.C1368T:p.R456R,	synonymous SNV
8	2193144	A	G	A	G	EVM0031008	exonic	c.T1353C:p.L451L,	synonymous SNV
8	2193165	T	C	T	C	EVM0031008	exonic	c.A1332G:p.L444L,	synonymous SNV
8	2193174	T	C	T	C	EVM0031008	exonic	c.A1323G:p.L441L,	synonymous SNV
8	2193198	T	C	T	C	EVM0031008	intronic	-	-
8	2193250	G	C	G	C	EVM0031008	intronic	-	-
8	2193257	G	C	G	C	EVM0031008	intronic	-	-
8	2193258	A	T	A	T	EVM0031008	intronic	-	-
8	2193261	G	T	G	T	EVM0031008	intronic	-	-
8	2193264	A	G	A	G	EVM0031008	intronic	-	-
8	2193270	C	G	C	G	EVM0031008	intronic	-	-
8	2193275	A	G	A	G	EVM0031008	intronic	-	-
8	2193282	T	C	T	C	EVM0031008	intronic	-	-
8	2193296	C	T	C	T	EVM0031008	intronic	-	-
8	2193302	C	T	C	T	EVM0031008	intronic	-	-
8	2193309	C	T	C	T	EVM0031008	intronic	-	-
8	2193314	T	C	T	C	EVM0031008	intronic	-	-
8	2193330	A	G	A	G	EVM0031008	intronic	-	-
8	2193344	C	T	C	T	EVM0031008	exon	exon3-splicing:c.1302+1G>A	-
8	2193373	T	G	T	G	EVM0031008	exonic	c.A1274C:p.E425A,	nonsynonymous SNV
8	2193374	C	T	C	T	EVM0031008	exonic	c.G1273A:p.E425K,	nonsynonymous SNV
8	2193407	G	A	G	A	EVM0031008	exonic	c.C1240T:p.P414S,	nonsynonymous SNV
8	2193412	T	C	T	C	EVM0031008	exonic	c.A1235G:p.Q412R,	nonsynonymous SNV
8	2193424	T	C	T	C	EVM0031008	exonic	c.A1223G:p.K408R,	nonsynonymous SNV
8	2193430	G	A	G	A	EVM0031008	exonic	c.C1217T:p.T406I,	nonsynonymous SNV
8	2193455	G	C	G	C	EVM0031008	exonic	c.C1192G:p.Q398E,	nonsynonymous SNV
8	2193457	G	C	G	C	EVM0031008	exonic	c.C1190G:p.T397R,	nonsynonymous SNV
8	2193492	G	C	G	C	EVM0031008	exonic	c.C1155G:p.N385K,	nonsynonymous SNV
8	2193526	A	G	A	G	EVM0031008	exonic	c.T1121C:p.V374A,	nonsynonymous SNV
8	2193538	T	G	T	G	EVM0031008	exonic	c.A1109C:p.K370T,	nonsynonymous SNV
8	2193561	T	C	T	C	EVM0031008	exonic	c.A1086G:p.R362R,	synonymous SNV
8	2193591	T	G	T	G	EVM0031008	exonic	c.A1056C:p.A352A,	synonymous SNV
8	2193638	C	T	C	T	EVM0031008	exonic	c.G1009A:p.E337K,	nonsynonymous SNV
8	2193640	C	T	C	T	EVM0031008	exonic	c.G1007A:p.G336D,	nonsynonymous SNV
8	2193690	A	G	A	G	EVM0031008	exonic	c.T957C:p.C319C,	synonymous SNV
8	2193702	G	C	G	C	EVM0031008	exonic	c.C945G:p.P315P,	synonymous SNV
8	2193744	T	C	T	C	EVM0031008	exonic	c.A903G:p.I301M,	nonsynonymous SNV
8	2193753	G	C	G	C	EVM0031008	exonic	c.C894G:p.H298Q,	nonsynonymous SNV
8	2193779	C	T	C	T	EVM0031008	exonic	c.G868A:p.E290K,	nonsynonymous SNV
8	2193781	T	C	T	C	EVM0031008	exonic	c.A866G:p.Y289C,	nonsynonymous SNV
8	2193792	G	A	G	A	EVM0031008	exonic	c.C855T:p.F285F,	synonymous SNV
8	2193825	A	G	A	G	EVM0031008	exonic	c.T822C:p.H274H,	synonymous SNV
8	2193851	A	G	A	G	EVM0031008	exonic	c.T796C:p.L266L,	synonymous SNV
8	2193858	T	A	T	A	EVM0031008	exonic	c.A789T:p.A263A,	synonymous SNV
8	2193861	G	A	G	A	EVM0031008	exonic	c.C786T:p.P262P,	synonymous SNV
8	2193871	T	C	T	C	EVM0031008	exonic	c.A776G:p.D259G,	nonsynonymous SNV
8	2193893	T	C	T	C	EVM0031008	exonic	c.A754G:p.K252E,	nonsynonymous SNV
8	2193957	A	T	A	T	EVM0031008	exonic	c.T690A:p.G230G,	synonymous SNV
8	2193963	G	T	G	T	EVM0031008	exonic	c.C684A:p.T228T,	synonymous SNV
8	2194017	G	C	G	C	EVM0031008	exonic	c.C630G:p.D210E,	nonsynonymous SNV
8	2194020	C	A	C	A	EVM0031008	exonic	c.G627T:p.K209N,	nonsynonymous SNV
8	2194028	C	T	C	T	EVM0031008	exonic	c.G619A:p.E207K,	nonsynonymous SNV
8	2194029	T	C	T	C	EVM0031008	exonic	c.A618G:p.P206P,	synonymous SNV
8	2194040	C	T	C	T	EVM0031008	exonic	c.G607A:p.E203K,	nonsynonymous SNV
8	2194049	C	G	C	G	EVM0031008	exonic	c.G598C:p.D200H,	nonsynonymous SNV
8	2194050	A	C	A	C	EVM0031008	exonic	c.T597G:p.N199K,	nonsynonymous SNV
8	2194068	A	G	A	G	EVM0031008	exonic	c.T579C:p.A193A,	synonymous SNV
8	2194083	G	A	G	A	EVM0031008	exonic	c.C564T:p.S188S,	synonymous SNV
8	2194089	C	T	C	T	EVM0031008	exonic	c.G558A:p.K186K,	synonymous SNV
8	2194091	T	C	T	C	EVM0031008	exonic	c.A556G:p.K186E,	nonsynonymous SNV
8	2194094	A	C	A	C	EVM0031008	exonic	c.T553G:p.Y185D,	nonsynonymous SNV
8	2194097	C	G	C	G	EVM0031008	exonic	c.G550C:p.E184Q,	nonsynonymous SNV
8	2194104	T	C	T	C	EVM0031008	exonic	c.A543G:p.E181E,	synonymous SNV
8	2194109	G	A	G	A	EVM0031008	exonic	c.C538T:p.L180L,	synonymous SNV
8	2194111	T	G	T	G	EVM0031008	exonic	c.A536C:p.Y179S,	nonsynonymous SNV
8	2194115	G	A	G	A	EVM0031008	exonic	c.C532T:p.H178Y,	nonsynonymous SNV
8	2194122	T	A	T	A	EVM0031008	exonic	c.A525T:p.S175S,	synonymous SNV
8	2194152	A	C	A	C	EVM0031008	exonic	c.T495G:p.R165R,	synonymous SNV
8	2194199	G	A	G	A	EVM0031008	exonic	c.C448T:p.P150S,	nonsynonymous SNV
8	2194289	A	G	A	G	EVM0031008	exonic	c.T358C:p.L120L,	synonymous SNV
8	2194307	C	G	C	G	EVM0031008	exonic	c.G340C:p.E114Q,	nonsynonymous SNV
8	2194329	T	C	T	C	EVM0031008	exonic	c.A318G:p.S106S,	synonymous SNV
8	2194340	C	T	C	T	EVM0031008	exonic	c.G307A:p.V103I,	nonsynonymous SNV
8	2194355	C	T	C	T	EVM0031008	exonic	c.G292A:p.A98T,	nonsynonymous SNV
8	2194412	C	T	C	T	EVM0031008	exonic	c.G235A:p.D79N,	nonsynonymous SNV
8	2194420	T	G	T	G	EVM0031008	exonic	c.A227C:p.N76T,	nonsynonymous SNV
8	2194424	T	C	T	C	EVM0031008	exonic	c.A223G:p.K75E,	nonsynonymous SNV
8	2194455	G	C	G	C	EVM0031008	exonic	c.C192G:p.A64A,	synonymous SNV
8	2194467	T	C	T	C	EVM0031008	exonic	c.A180G:p.K60K,	synonymous SNV
8	2194548	T	A	T	A	EVM0031008	exonic	c.A99T:p.K33N,	nonsynonymous SNV
8	2194560	A	T	A	T	EVM0031008	exonic	c.T87A:p.D29E,	nonsynonymous SNV
8	2194663	C	T	C	T	EVM0031008	intronic	-	-
8	2194665	G	A	G	A	EVM0031008	intronic	-	-
8	2194673	A	T	A	T	EVM0031008	intronic	-	-
8	2194674	A	T	A	T	EVM0031008	intronic	-	-
8	2194677	A	T	A	T	EVM0031008	intronic	-	-
8	2194703	G	T	G	T	EVM0031008	intronic	-	-
8	2194715	T	A	T	A	EVM0031008	intronic	-	-
8	2194716	C	T	C	T	EVM0031008	intronic	-	-
8	2194727	T	C	T	C	EVM0031008	intronic	-	-
8	2194732	A	T	A	T	EVM0031008	intronic	-	-
8	2194734	G	T	G	T	EVM0031008	intronic	-	-
8	2194740	G	T	G	T	EVM0031008	intronic	-	-
8	2194741	A	T	A	T	EVM0031008	intronic	-	-
8	2194752	G	A	G	A	EVM0031008	intronic	-	-
8	2194761	C	G	C	G	EVM0031008	intronic	-	-
8	2194763	A	G	A	G	EVM0031008	intronic	-	-
8	2194776	A	C	A	C	EVM0031008	intronic	-	-
8	2194805	C	G	C	G	EVM0031008	intronic	-	-
8	2195097	C	G	C	G	EVM0031008	intronic	-	-
8	2195114	T	A	T	A	EVM0031008	intronic	-	-
8	2195150	A	G	A	G	EVM0031008	intronic	-	-
8	2195173	G	A	G	A	EVM0031008	intronic	-	-
8	2195185	A	C	A	C	EVM0031008	intronic	-	-
8	2195203	T	C	T	C	EVM0031008	intronic	-	-
8	2195205	C	T	C	T	EVM0031008	intronic	-	-
8	2195236	G	A	G	A	EVM0031008	intronic	-	-
8	2195238	C	G	C	G	EVM0031008	intronic	-	-
8	2195243	T	A	T	A	EVM0031008	intronic	-	-
8	2195248	A	G	A	G	EVM0031008	intronic	-	-
8	2195262	C	G	C	G	EVM0031008	intronic	-	-
8	2195268	C	G	C	G	EVM0031008	intronic	-	-
8	2195269	C	A	C	A	EVM0031008	intronic	-	-
8	2195306	T	G	T	G	EVM0031008	intronic	-	-
8	2195315	A	T	A	T	EVM0031008	intronic	-	-
8	2195320	T	C	T	C	EVM0031008	intronic	-	-
8	2195322	A	T	A	T	EVM0031008	intronic	-	-
8	2195338	C	T	C	T	EVM0031008	intronic	-	-
8	2195341	A	C	A	C	EVM0031008	intronic	-	-
8	2195347	T	A	T	A	EVM0031008	intronic	-	-
8	2195775	A	T	A	T	EVM0031008	intronic	-	-
8	2195816	C	T	C	T	EVM0031008	intronic	-	-
8	2195828	T	A	T	A	EVM0031008	intronic	-	-
8	2195869	A	T	A	T	EVM0031008	intronic	-	-
8	2195877	T	C	T	C	EVM0031008	intronic	-	-
8	2195880	A	T	A	T	EVM0031008	intronic	-	-
8	2195888	A	T	A	T	EVM0031008	intronic	-	-
8	2195890	T	G	T	G	EVM0031008	intronic	-	-
8	2195899	C	T	C	T	EVM0031008	intronic	-	-
8	2195900	C	T	C	T	EVM0031008	intronic	-	-
8	2195902	A	G	A	G	EVM0031008	intronic	-	-
8	2195904	A	G	A	G	EVM0031008	intronic	-	-
8	2195911	T	C	T	C	EVM0031008	intronic	-	-
8	2195954	G	A	G	A	EVM0031008	intronic	-	-
8	2195957	T	C	T	C	EVM0031008	intronic	-	-
8	2195967	A	T	A	T	EVM0031008	intronic	-	-
8	2195972	T	G	T	G	EVM0031008	intronic	-	-
8	2195986	C	T	C	T	EVM0031008	intronic	-	-
8	2234370	C	T	C	T	EVM0004475	upstream	-	-
8	2234382	G	A	G	A	EVM0004475	upstream	-	-
8	2234650	G	T	G	T	EVM0004475	upstream	-	-
8	2234713	G	A	G	A	EVM0004475	upstream	-	-
8	2234742	A	G	A	G	EVM0004475	upstream	-	-
8	2234749	G	A	A	G	EVM0004475	upstream	-	-
8	2234793	G	T	G	T	EVM0004475	upstream	-	-
8	2234833	G	A	G	A	EVM0004475	upstream	-	-
8	2234848	G	T	T	G	EVM0004475	upstream	-	-
8	2234874	A	G	A	G	EVM0004475	upstream	-	-
8	2234889	A	G	A	G	EVM0004475	upstream	-	-
8	2234892	A	C	A	C	EVM0004475	upstream	-	-
8	2234900	C	A	C	A	EVM0004475	upstream	-	-
8	2236050	C	T	C	T	EVM0004475	exonic	c.C643T:p.L215L,	synonymous SNV
8	2236120	G	A	A	G	EVM0004475	exonic	c.G713A:p.G238E,	nonsynonymous SNV
8	2236141	A	G	A	G	EVM0004475	exonic	c.A734G:p.N245S,	nonsynonymous SNV
8	2236232	A	G	A	G	EVM0004475	exonic	c.A792G:p.A264A,	synonymous SNV
8	2236233	G	A	G	A	EVM0004475	exonic	c.G793A:p.E265K,	nonsynonymous SNV
8	2236385	G	A	G	A	EVM0004475	exonic	c.G945A:p.R315R,	synonymous SNV
8	2236427	G	T	T	G	EVM0004475	exonic	c.G987T:p.Q329H,	nonsynonymous SNV
8	2236443	C	A	C	A	EVM0004475	exonic	c.C1003A:p.L335I,	nonsynonymous SNV
8	2236479	G	T	G	T	EVM0004475	exonic	c.G1039T:p.A347S,	nonsynonymous SNV
8	2236505	A	T	A	T	EVM0004475	exonic	c.A1065T:p.R355R,	synonymous SNV
8	2236556	G	A	A	G	EVM0004475	exonic	c.G1116A:p.Q372Q,	synonymous SNV
8	2236696	T	C	T	C	EVM0004475	downstream	-	-
8	2236705	C	T	C	T	EVM0004475	downstream	-	-
8	2236726	A	C	A	C	EVM0004475	downstream	-	-
8	2237221	C	A	C	A	EVM0004475	downstream	-	-
8	2237283	A	G	A	G	EVM0004475	downstream	-	-
8	2237286	T	C	T	C	EVM0004475	downstream	-	-
8	2237318	A	C	A	C	EVM0004475	downstream	-	-
8	2237332	T	C	T	C	EVM0004475	downstream	-	-
8	2237364	G	A	G	A	EVM0004475	downstream	-	-
8	2237396	T	A	A	T	EVM0004475	downstream	-	-
8	2237401	A	C	A	C	EVM0004475	downstream	-	-
8	2237407	T	G	T	G	EVM0004475	downstream	-	-
8	2300564	T	C	T	C	EVM0017628	downstream	-	-
8	2302517	C	T	C	T	EVM0017628	intronic	-	-
8	2311279	A	G	A	G	EVM0017628	intergenic	-	-
8	2311316	A	G	A	G	EVM0017628	intergenic	-	-
8	2314448	A	T	A	T	EVM0017628	intergenic	-	-
8	2314550	A	G	A	G	EVM0017628	intergenic	-	-
8	2314652	T	C	T	C	EVM0017628	intergenic	-	-
8	2315653	T	C	T	C	EVM0017628	intergenic	-	-
8	2316040	A	G	A	G	EVM0017628	intergenic	-	-
8	2316223	G	A	A	G	EVM0017628	intergenic	-	-
8	2316316	G	A	G	A	EVM0017628	intergenic	-	-
8	2318454	A	C	A	C	EVM0017628	intergenic	-	-
8	2318668	C	T	C	T	EVM0017628	intergenic	-	-
