# Supplementary material for: A Cluster of Peronospora parasitica 13-like (NBS-LRR) Genes Is Associated with Powdery Mildew (Erysiphe polygoni) Resistance in Mungbean (Vigna radiata)
Source: Plants (Basel). 2024 Apr 29;13(9):1230. doi: 10.3390/plants13091230 (PMC11085486; doi:10.3390/plants13091230)
Supplement: Supplementary file 1 [file plants-13-01230-s001.zip › Supplementary Table S3.xlsx]

## Sheet: Sheet1
Supplementary Table S3. InDel polymorphisms between Chai Nat 60 (CN60) and RUM5 in RPP13L genes locating in and nearby the qPMRUM5-2 region
Chromosome	Start Position	End position	Reference sequence (Sulv 1 genome)	Alternative sequence	Insertion/Deletion	CN60	RUM5	Gene	Region	Detail	Type
8	2198586	2198586	-	CAG	insertion	0/0	1/1	EVM0008427	3'UTR	-	-
8	2199357	2199357	-	GTA	insertion	0/0	1/1	EVM0008427	exonic	c.4112-4113insTAC:p.A1371delinsAT,	nonframeshift insertion
8	2199428	2199428	-	GC	insertion	0/0	1/1	EVM0008427	exonic	c.4041-4042insGC:p.L1348fs,	frameshift insertion
8	2199431	2199432	TT	-	deletion	0/0	1/1	EVM0008427	exonic	c.4038-4039del:p.1346-1347del,	frameshift deletion
8	2200340	2200341	AC	-	deletion	0/0	1/1	EVM0008427	exonic	c.3129-3130del:p.1043-1044del,	frameshift deletion
8	2200345	2200345	-	AC	insertion	0/0	1/1	EVM0008427	exonic	c.3124-3125insGT:p.K1042fs,	frameshift insertion
8	2202800	2202802	ATT	-	deletion	0/0	1/1	EVM0008427	exonic	c.668-670del:p.223-224del,	nonframeshift deletion
8	2237484	2237484	A	-	deletion	0/0	1/1	EVM0028537	exonic	c.3710delC:p.S1237X,	stopgain SNV
8	2237759	2237759	T	-	deletion	0/0	1/1	EVM0028537	exonic	c.3435delT:p.N1145fs,	frameshift deletion
8	2243660	2243662	TTT	-	deletion	0/0	1/1	EVM0028537	intronic	-	-
8	2271160	2271160	C	-	deletion	0/0	1/1	EVM0032804	exonic	c.1595delT:p.V532fs,	frameshift deletion
8	2278963	2278965	TTT	-	deletion	0/0	1/1	EVM0032804	intergenic	-	-
8	2283460	2283461	GT	-	deletion	0/0	1/1	EVM0032804	intergenic	-	-
8	2283787	2283787	-	AATC	insertion	0/0	1/1	EVM0032804	intergenic	-	-
8	2283997	2283997	-	AG	insertion	0/0	1/1	EVM0032804	intergenic	-	-
8	2284805	2284805	A	-	deletion	0/0	1/1	EVM0032804	intergenic	-	-
8	2319086	2319086	-	T	insertion	0/0	1/1	EVM0016936	downstream	-	-
8	2319144	2319144	A	-	deletion	0/0	1/1	EVM0016936	downstream	-	-
8	2320465	2320465	C	-	deletion	0/0	1/1	EVM0016936	exonic	c.1529delT:p.V510fs,	frameshift deletion
8	2322409	2322409	T	-	deletion	0/0	1/1	EVM0016936	upstream	-	-
8	2322709	2322709	-	GTCATT	insertion	0/0	1/1	EVM0016936	upstream	-	-
8	2323070	2323070	-	TAAT	insertion	0/0	1/1	EVM0016936	intergenic	-	-
8	2323448	2323449	AT	-	deletion	0/0	1/1	EVM0016936	intergenic	-	-
8	2323475	2323475	C	-	deletion	0/0	1/1	EVM0016936	intergenic	-	-
8	2323489	2323490	TT	-	deletion	0/0	1/1	EVM0016936	intergenic	-	-
8	2324076	2324077	CT	-	deletion	0/0	1/1	EVM0018688	downstream	-	-
8	2324237	2324239	AAG	-	deletion	1/1	0/0	EVM0018688	downstream	-	-
8	2324259	2324260	CT	-	deletion	1/1	0/0	EVM0018688	downstream	-	-
8	2324305	2324319	ATTTATTCTGAAAAT	-	deletion	0/0	1/1	EVM0018688	downstream	-	-
8	2324368	2324370	TTA	-	deletion	0/0	1/1	EVM0018688	downstream	-	-
8	2327327	2327327	-	TTCTATGGTTT	insertion	1/1	0/0	EVM0018688	upstream	-	-
8	2327361	2327361	-	ACATCAC	insertion	1/1	0/0	EVM0018688	upstream	-	-
8	2327727	2327727	-	TATA	insertion	1/1	0/0	EVM0018688	upstream	-	-
8	2327845	2327850	ATTATT	-	deletion	1/1	0/0	EVM0018688	upstream	-	-
8	2327854	2327858	TCTAA	-	deletion	1/1	0/0	EVM0018688	upstream	-	-
8	2327968	2327979	TTGAATAGCCAA	-	deletion	1/1	0/0	EVM0018688	upstream	-	-
8	2327986	2327990	ATTAG	-	deletion	1/1	0/0	EVM0018688	upstream	-	-
8	2328017	2328017	G	-	deletion	0/0	1/1	EVM0018688	upstream	-	-
8	2328173	2328173	G	-	deletion	1/1	0/0	EVM0018688	upstream	-	-
8	2328198	2328198	-	A	insertion	1/1	0/0	EVM0018688	upstream	-	-
8	2329477	2329477	A	-	deletion	1/1	0/0	EVM0018688	intergenic	-	-
8	2330112	2330134	TCTTTCAAAGTTATTTTTTAATT	-	deletion	1/1	0/0	EVM0018688	intergenic	-	-
8	2331020	2331026	TACATGT	-	deletion	0/0	1/1	EVM0018688	intergenic	-	-
8	2331607	2331607	-	ATAA	insertion	0/0	1/1	EVM0018688	intergenic	-	-
8	2331644	2331644	T	-	deletion	0/0	1/1	EVM0018688	intergenic	-	-
8	2331677	2331677	T	-	deletion	1/1	0/0	EVM0018688	intergenic	-	-
8	2331742	2331742	C	-	deletion	0/0	1/1	EVM0018688	intergenic	-	-
8	2332156	2332156	-	AAT	insertion	0/0	1/1	EVM0018688	intergenic	-	-
8	2191253	2191253	T	-	deletion	0/0	1/1	EVM0031008	downstream	-	-
8	2191351	2191351	-	CTCT	insertion	0/0	1/1	EVM0031008	downstream	-	-
8	2191572	2191572	-	TACATT	insertion	0/0	1/1	EVM0031008	exonic	c.2804-2805insAATGTA:p.C935delinsX,	stopgain SNV
8	2191595	2191595	G	-	deletion	0/0	1/1	EVM0031008	exonic	c.2782delG:p.D928fs,	frameshift deletion
8	2191640	2191640	-	TTT	insertion	0/0	1/1	EVM0031008	exonic	c.2736-2737insAAA:p.E913delinsKE,	nonframeshift insertion
8	2191909	2191911	TAT	-	deletion	0/0	1/1	EVM0031008	exonic	c.2466-2468del:p.822-823del,	nonframeshift deletion
8	2192294	2192294	-	CGATATGAT	insertion	0/0	1/1	EVM0031008	intronic	-	-
8	2194750	2194750	-	AAT	insertion	0/0	1/1	EVM0031008	intronic	-	-
8	2195155	2195156	GG	-	deletion	0/0	1/1	EVM0031008	intronic	-	-
8	2195170	2195170	G	-	deletion	0/0	1/1	EVM0031008	intronic	-	-
8	2195803	2195803	-	C	insertion	0/0	1/1	EVM0031008	intronic	-	-
8	2195834	2195834	-	T	insertion	0/0	1/1	EVM0031008	intronic	-	-
8	2195842	2195842	-	T	insertion	0/0	1/1	EVM0031008	intronic	-	-
8	2235914	2235915	TA	-	deletion	1/1	0/0	EVM0004475	exonic	c.507-508del:p.169-170del,	frameshift deletion
8	2236656	2236656	-	C	insertion	0/0	1/1	EVM0004475	downstream	-
